# Supplementary material for: 3-Cyclo­hexyl-1-(3,5-dinitro­benzo­yl)thio­urea
Source: Acta Crystallogr Sect E Struct Rep Online. 2011 Apr 16;67(Pt 5):o1148. doi: 10.1107/S1600536811013377 (PMC3089179; doi:10.1107/S1600536811013377)
Supplement: Supplementary file 2 [file e-67-o1148-Isup2.hkl]

# 
# h,k,l, Fc-squared, Fo-squared, sigma(Fo-squared) and status flag 
# 
data_I
_shelx_title '  P21/c' 
_shelx_refln_list_code          4 
_shelx_F_calc_maximum      130.47 
_exptl_crystal_F_000       736.00 
_reflns_d_resolution_high  0.7698 
 
loop_ 
 _symmetry_equiv_pos_as_xyz 
 'x, y, z' 
 '-x, y+1/2, -z+1/2' 
 '-x, -y, -z' 
 'x, -y-1/2, z-1/2' 
 
_cell_length_a    12.3404 
_cell_length_b     9.0506 
_cell_length_c    14.6534 
_cell_angle_alpha  90.000 
_cell_angle_beta   90.385 
_cell_angle_gamma  90.000 
 
_shelx_F_squared_multiplier     1.000 
 
loop_ 
 _refln_index_h 
 _refln_index_k 
 _refln_index_l 
 _refln_F_squared_calc 
 _refln_F_squared_meas 
 _refln_F_squared_sigma 
 _refln_observed_status 
   2   0   0     1867.10     1779.73     21.29 o 
   3   0   0    12397.03    11988.92    121.36 o 
   4   0   0      734.80      846.15     15.05 o 
   5   0   0       44.65       45.90      3.92 o 
   6   0   0     3229.70     3276.22     36.40 o 
   7   0   0      738.41      902.71     20.87 o 
   8   0   0      558.62      534.74     23.73 o 
   9   0   0      197.17      271.69     18.19 o 
  10   0   0       73.07      146.22     14.04 o 
  11   0   0       46.79       94.56     12.02 o 
  12   0   0        4.88       33.20      7.73 o 
  13   0   0        0.34        9.30      3.93 o 
  14   0   0       10.50        6.37      3.67 o 
  15   0   0        0.05        0.28      1.34 o 
  16   0   0        1.11        2.68      2.08 o 
   1   1   0      439.16      395.17      6.41 o 
   2   1   0     1275.28     1271.12     21.59 o 
   3   1   0     1714.08     1795.03     29.48 o 
   4   1   0     3856.34     3385.30     25.44 o 
   5   1   0      208.92      228.29      7.31 o 
   6   1   0      168.74      201.14      7.48 o 
   7   1   0      545.21      492.88     15.22 o 
   8   1   0       21.12       24.08      3.61 o 
   9   1   0       56.66       58.60      6.00 o 
  10   1   0       96.37       93.08      6.71 o 
  11   1   0        0.11       -0.04      2.07 o 
  12   1   0        7.89        8.78      2.72 o 
  13   1   0        3.27        6.64      2.79 o 
  14   1   0        0.07       -1.28      0.99 o 
  15   1   0        7.69        4.74      2.48 o 
   0   2   0      502.95      446.84      8.18 o 
   1   2   0     9122.84     9339.07     40.94 o 
   2   2   0     1322.99     1038.59     11.89 o 
   3   2   0      782.67      715.72     14.24 o 
   4   2   0      381.79      403.66     11.93 o 
   5   2   0      795.63      879.18     19.63 o 
   6   2   0      445.62      455.42     14.01 o 
   7   2   0      217.44      232.47     10.76 o 
   8   2   0      205.83      192.47     10.42 o 
   9   2   0        0.02        0.23      0.98 o 
  10   2   0        0.06        0.91      1.78 o 
  11   2   0       18.02       11.94      3.09 o 
  12   2   0       17.09       20.42      4.21 o 
  13   2   0        1.92       -0.14      1.10 o 
  14   2   0        0.13        1.46      1.49 o 
  15   2   0        0.72        0.53      1.94 o 
   1   3   0     6549.28     6470.62     25.38 o 
   2   3   0       90.82       98.96      3.39 o 
   3   3   0      196.00      189.64      5.58 o 
   4   3   0       93.57       93.49      5.85 o 
   5   3   0       10.80       12.78      2.15 o 
   6   3   0      183.63      181.36     18.80 o 
   7   3   0       28.89       32.63      4.77 o 
   8   3   0        3.24        1.94      0.93 o 
   9   3   0       51.05       56.71      5.18 o 
  10   3   0        8.02        9.61      2.67 o 
  11   3   0       41.27       37.74      5.51 o 
  12   3   0        0.73       11.56      3.30 o 
  13   3   0        0.09       -0.65      1.82 o 
  14   3   0        6.53        6.87      2.89 o 
   0   4   0      676.99      680.96     14.39 o 
   1   4   0       58.07       50.48      2.57 o 
   2   4   0       84.07       89.89      3.58 o 
   3   4   0       63.84       80.79      4.03 o 
   4   4   0      220.83      182.88      9.02 o 
   5   4   0      120.31      109.27      7.42 o 
   6   4   0      310.27      321.81     14.67 o 
   7   4   0      102.06       92.93      5.85 o 
   8   4   0       26.35       35.60      8.09 o 
   9   4   0      162.65      165.37      9.14 o 
  10   4   0       28.97       35.83      5.55 o 
  11   4   0       45.26       50.45      6.89 o 
  12   4   0        9.92        7.91      7.28 o 
  13   4   0        0.00        0.57      1.29 o 
  14   4   0        0.00        5.23      4.60 o 
   1   5   0      322.58      266.74      6.66 o 
   2   5   0        0.18       -0.03      0.83 o 
   3   5   0        9.32       10.00      2.39 o 
   4   5   0       70.02       79.14      5.09 o 
   5   5   0      131.39      153.64      7.81 o 
   6   5   0       15.89        7.09      3.40 o 
   7   5   0      137.01      145.88     15.42 o 
   8   5   0      108.68      122.51     14.65 o 
   9   5   0      200.42      200.19     24.45 o 
  10   5   0       68.80       60.41      7.68 o 
  11   5   0        0.05        0.20      2.06 o 
  12   5   0        5.96        2.21      2.40 o 
  13   5   0        0.05        0.37      1.50 o 
   0   6   0       90.68       77.22      6.03 o 
   1   6   0       44.85       55.82      3.97 o 
   2   6   0      426.40      477.31      9.96 o 
   3   6   0       47.74       71.07      4.14 o 
   4   6   0       21.21       11.61      2.91 o 
   5   6   0      117.69       41.57     69.56 o 
   6   6   0      109.22      105.43      8.44 o 
   7   6   0       32.66       33.36      7.15 o 
   8   6   0       68.22       67.71      7.47 o 
   9   6   0        0.00        2.21      1.84 o 
  10   6   0       16.14       19.46      7.00 o 
  11   6   0        3.89        0.71      1.49 o 
  12   6   0       11.86        9.99      3.41 o 
  13   6   0        3.38       10.68      7.82 o 
   1   7   0       96.82      101.92      5.43 o 
   2   7   0       68.16       74.96      5.66 o 
   3   7   0        0.00       -0.15      1.41 o 
   4   7   0        0.88       -0.75      1.11 o 
   5   7   0       55.32       61.28      6.47 o 
   6   7   0       57.11       68.86     11.07 o 
   7   7   0      105.86      111.77     14.63 o 
   8   7   0       45.11       27.66      7.51 o 
   9   7   0        2.93        3.41      2.51 o 
  10   7   0        0.24       14.85      5.94 o 
  11   7   0        1.22        3.25      4.23 o 
  12   7   0        0.56       -2.27      4.67 o 
   0   8   0      128.38      132.15     10.06 o 
   1   8   0       77.43       69.90      5.01 o 
   2   8   0        7.01        5.59      1.79 o 
   3   8   0        4.90        4.21      2.44 o 
   4   8   0       61.68       76.99      7.79 o 
   5   8   0       19.72       16.70      5.28 o 
   6   8   0       10.40        8.58      4.49 o 
   7   8   0       18.23       20.39      6.88 o 
   8   8   0        4.95        2.89      2.48 o 
   9   8   0        0.31        1.27      1.83 o 
  10   8   0        0.03       -4.77      5.11 o 
  11   8   0        0.08        3.54      4.24 o 
   1   9   0        0.94       -0.25      1.13 o 
   2   9   0        6.43        7.24      1.78 o 
   3   9   0        5.67       29.75      4.79 o 
   4   9   0       10.03        9.29      3.44 o 
   5   9   0       21.12       26.80      7.99 o 
   6   9   0       25.00       27.09      7.69 o 
   7   9   0        4.85        3.76      2.46 o 
   8   9   0        0.89       -0.45      2.28 o 
   9   9   0        4.24        6.52      4.40 o 
  10   9   0        0.79        6.36      4.44 o 
   0  10   0        0.03        1.11      5.13 o 
   1  10   0        0.06        1.78      5.21 o 
   2  10   0        0.39       -0.25      1.32 o 
   3  10   0        0.14        1.87      3.52 o 
   4  10   0        0.09       -3.41      3.76 o 
   5  10   0        0.56       -0.55      1.50 o 
   6  10   0        2.00        8.56      4.04 o 
   7  10   0        1.38       -2.85      3.27 o 
   8  10   0        5.32        6.07      4.39 o 
   1  11   0        1.32        1.42      8.93 o 
   2  11   0        1.25        6.78      4.84 o 
   3  11   0        0.56        2.13      2.86 o 
   4  11   0        0.03        3.21      3.22 o 
   5  11   0        0.13        0.61      1.66 o 
 -15   1   1        0.34        6.24      2.73 o 
 -14   1   1        0.63        0.95      1.19 o 
 -13   1   1       12.91       12.33      3.18 o 
 -12   1   1       11.89       15.50      3.56 o 
 -11   1   1      114.44      123.34      9.41 o 
 -10   1   1      113.30      113.64      7.12 o 
  -9   1   1        2.78        2.78      1.22 o 
  -8   1   1       35.73       39.77      3.77 o 
  -7   1   1       34.47       44.69      4.37 o 
  -6   1   1      308.80      335.31      9.22 o 
  -5   1   1      757.46      773.38     12.73 o 
  -4   1   1       12.35       21.19      1.88 o 
  -3   1   1      480.07      442.36     10.00 o 
  -2   1   1      378.19      406.01     12.79 o 
  -1   1   1      145.59      158.25      6.78 o 
   0   1   1      472.44      461.37     10.75 o 
   1   1   1     1201.51      938.41      9.68 o 
   2   1   1     1069.04     1065.84     14.84 o 
   3   1   1     1689.43     1784.49     31.24 o 
   4   1   1      383.61      493.54     18.25 o 
   5   1   1     2052.16     1905.63     31.68 o 
   6   1   1      555.48      557.85     15.68 o 
   7   1   1      134.13      159.99      7.54 o 
   8   1   1      329.19      313.91     13.52 o 
   9   1   1        1.02        0.96      1.07 o 
  10   1   1       11.39        7.32      1.92 o 
  11   1   1        1.08        1.63      1.33 o 
  12   1   1        4.38        4.64      1.85 o 
  13   1   1       52.07       43.84      6.58 o 
  14   1   1        8.66        6.38      2.63 o 
  15   1   1        0.14       -0.13      1.57 o 
 -15   2   1        6.77       12.54      7.16 o 
 -14   2   1        0.04       -0.37      1.51 o 
 -13   2   1        1.18        2.90      1.48 o 
 -12   2   1       13.12       12.65      3.20 o 
 -11   2   1       27.48       27.84      4.47 o 
 -10   2   1       90.31       74.94      7.12 o 
  -9   2   1        0.18        0.44      0.74 o 
  -8   2   1        5.72        6.20      1.93 o 
  -7   2   1      283.37      253.81      9.08 o 
  -6   2   1      754.04      771.49     17.39 o 
  -5   2   1       13.56       10.72      1.96 o 
  -4   2   1      410.66      377.60     12.04 o 
  -3   2   1      418.89      415.72     10.35 o 
  -2   2   1     9373.74     8630.17     33.63 o 
  -1   2   1    13387.73    13118.91    120.25 o 
   0   2   1      441.47      447.21      6.10 o 
   1   2   1     9372.09     8926.22     50.96 o 
   2   2   1     1655.71     1462.55     13.86 o 
   3   2   1      159.58      160.89      5.85 o 
   4   2   1     1873.08     1850.86     26.63 o 
   5   2   1        1.61       12.21      2.46 o 
   6   2   1       17.10        5.01      4.42 o 
   7   2   1      484.73      462.72     15.81 o 
   8   2   1        0.14        0.12      1.09 o 
   9   2   1      167.79      163.09      8.86 o 
  10   2   1       25.41       23.52      4.24 o 
  11   2   1       12.74        9.75      2.80 o 
  12   2   1        3.49        4.51      2.15 o 
  13   2   1        2.94        4.19      2.41 o 
  14   2   1        1.05        0.93      1.14 o 
  15   2   1        1.29        1.08      2.40 o 
 -14   3   1        0.02       -0.27      1.41 o 
 -13   3   1        0.01        0.38      1.25 o 
 -12   3   1        8.92        6.35      2.33 o 
 -11   3   1      163.70      183.90     12.33 o 
 -10   3   1       46.34       44.05      5.67 o 
  -9   3   1        2.06        3.44      1.76 o 
  -8   3   1        7.32        9.27      1.93 o 
  -7   3   1        7.88        5.76      5.34 o 
  -6   3   1      115.07      108.50      7.71 o 
  -5   3   1      547.52      544.96     15.61 o 
  -4   3   1      474.54      388.77     10.05 o 
  -3   3   1      108.67      117.72      4.95 o 
  -2   3   1     1013.78      940.16      8.99 o 
  -1   3   1     1359.37     1195.15     10.25 o 
   0   3   1     2753.04     2493.16     16.50 o 
   1   3   1     2411.42     2322.64     17.79 o 
   2   3   1        7.09        9.00      1.67 o 
   3   3   1      323.36      355.23      9.04 o 
   4   3   1        7.51        7.17      1.91 o 
   5   3   1      358.54      351.13     13.19 o 
   6   3   1        5.18        1.49      1.92 o 
   7   3   1        5.48        5.17      2.04 o 
   8   3   1      110.98       91.59      5.69 o 
   9   3   1       55.13       58.03      5.38 o 
  10   3   1        3.11        3.68      1.91 o 
  11   3   1       71.87       68.06      7.79 o 
  12   3   1        3.39        5.46      2.93 o 
  13   3   1        1.98        2.44      2.07 o 
  14   3   1        0.09       -1.15      1.59 o 
  15   3   1        0.93        2.80      2.72 o 
 -14   4   1        0.81       -3.00      4.16 o 
 -13   4   1        6.81        4.68      2.37 o 
 -12   4   1        0.04       -0.60      2.11 o 
 -11   4   1       19.86       20.45      4.28 o 
 -10   4   1       36.35       29.56      4.82 o 
  -9   4   1        1.13        4.18      1.71 o 
  -8   4   1       46.99       39.48      8.68 o 
  -7   4   1        1.80        3.35      1.52 o 
  -6   4   1       50.79       64.97      5.14 o 
  -5   4   1       34.40       45.11      4.00 o 
  -4   4   1      197.30      233.18      9.72 o 
  -3   4   1      160.43      185.19      5.65 o 
  -2   4   1       25.73       23.33      1.75 o 
  -1   4   1      317.29      278.88      5.81 o 
   0   4   1      728.92      692.85     10.15 o 
   1   4   1      113.19      120.27      4.05 o 
   2   4   1        0.00        0.27      0.94 o 
   3   4   1      190.24      190.29      6.40 o 
   4   4   1      476.79      522.55     11.27 o 
   5   4   1      207.73      161.09     54.61 o 
   6   4   1       13.41        7.96      2.37 o 
   7   4   1        0.73        0.76      1.67 o 
   8   4   1        3.75        2.58      1.98 o 
   9   4   1        9.54        4.96      2.59 o 
  10   4   1       19.45       15.31      3.68 o 
  11   4   1        3.63        6.30      1.98 o 
  12   4   1        4.30        1.68      1.23 o 
  13   4   1        2.09        2.38      1.73 o 
  14   4   1        0.00        1.20      2.15 o 
 -13   5   1        0.38        0.87      2.01 o 
 -12   5   1        0.62        0.08      1.61 o 
 -11   5   1        2.89        3.33      1.79 o 
 -10   5   1       36.03       47.98      6.42 o 
  -9   5   1       41.21       38.47      5.84 o 
  -8   5   1       37.66       40.25      8.84 o 
  -7   5   1       56.32       45.45      5.56 o 
  -6   5   1        1.82        3.33      1.84 o 
  -5   5   1        4.00        3.74      2.34 o 
  -4   5   1        0.00        0.50      0.90 o 
  -3   5   1      228.60      227.88      6.84 o 
  -2   5   1        0.58        0.30      0.53 o 
  -1   5   1      160.18      134.71      4.59 o 
   0   5   1      154.63      150.88      5.35 o 
   1   5   1       15.18       17.35      2.31 o 
   2   5   1        6.55        8.38      1.20 o 
   3   5   1       23.29       20.97      2.72 o 
   4   5   1      229.23      238.35     11.14 o 
   5   5   1       27.96       19.35      4.05 o 
   6   5   1        2.33        4.41      1.94 o 
   7   5   1        3.79        9.02      4.39 o 
   8   5   1        1.25        1.73      3.23 o 
   9   5   1       27.33       22.71      6.78 o 
  10   5   1       13.99       15.10      6.19 o 
  11   5   1        9.73       11.84      3.38 o 
  12   5   1        0.14       -3.22      3.54 o 
  13   5   1        5.76        8.13      3.25 o 
 -13   6   1        1.64        5.98      5.09 o 
 -12   6   1        0.06        6.91      4.52 o 
 -11   6   1        1.43        3.29      2.69 o 
 -10   6   1       30.26       39.22      9.85 o 
  -9   6   1        1.35       -0.28      1.55 o 
  -8   6   1       32.80       28.27      7.90 o 
  -7   6   1        5.51        5.80      2.27 o 
  -6   6   1       84.07       11.00     33.10 o 
  -5   6   1       59.62       52.13      6.03 o 
  -4   6   1       40.02       41.26      3.78 o 
  -3   6   1      102.46      118.76      7.23 o 
  -2   6   1      932.76      930.77     14.82 o 
  -1   6   1      576.57      571.57     10.52 o 
   0   6   1       98.25       95.89      5.35 o 
   1   6   1       10.56        5.96      2.56 o 
   2   6   1      138.79      116.92      5.84 o 
   3   6   1      138.70      151.82      6.93 o 
   4   6   1       34.60       39.26      3.91 o 
   5   6   1        5.84        6.24      3.20 o 
   6   6   1        6.10       10.50      3.25 o 
   7   6   1       17.61       25.16      4.45 o 
   8   6   1       17.08        9.75      9.50 o 
   9   6   1        9.51        6.81      4.08 o 
  10   6   1       15.31       21.91      7.42 o 
  11   6   1        0.01        0.21      1.91 o 
  12   6   1        8.37       10.96      3.92 o 
  13   6   1        2.89        8.39      3.07 o 
 -12   7   1        0.00        5.66      4.33 o 
 -11   7   1        2.69        3.78      2.65 o 
 -10   7   1       12.44       12.33      5.73 o 
  -9   7   1        6.60        6.32      3.63 o 
  -8   7   1        3.27        1.45      2.21 o 
  -7   7   1       96.09      119.92     15.47 o 
  -6   7   1       90.97       97.70     12.89 o 
  -5   7   1       79.21       12.61     36.38 o 
  -4   7   1        6.32        5.17      1.41 o 
  -3   7   1        4.67        3.78      1.86 o 
  -2   7   1       59.31       62.22      3.90 o 
  -1   7   1       12.38       10.66      2.11 o 
   0   7   1        4.52        1.26      1.70 o 
   1   7   1       87.26       93.73      6.25 o 
   2   7   1       58.10       68.38      5.47 o 
   3   7   1        0.15        0.83      2.36 o 
   4   7   1       45.95       56.97      6.44 o 
   5   7   1        1.56        2.92      2.23 o 
   6   7   1        9.16        3.36      1.25 o 
   7   7   1       36.20       46.46      6.26 o 
   8   7   1       81.80       94.96     13.86 o 
   9   7   1        8.74        9.85      4.85 o 
  10   7   1        7.35        8.59      5.20 o 
  11   7   1       27.81       19.46      7.28 o 
  12   7   1        2.97        2.28      1.57 o 
 -11   8   1        1.35        9.16      5.17 o 
 -10   8   1        8.20        7.81      4.82 o 
  -9   8   1        5.72       11.23      5.40 o 
  -8   8   1        2.56        6.51      4.39 o 
  -7   8   1        1.49        4.23      3.15 o 
  -6   8   1       15.91       13.82      5.91 o 
  -5   8   1        2.52        0.91      1.02 o 
  -4   8   1       16.48       22.26      3.23 o 
  -3   8   1        1.43        0.30      1.98 o 
  -2   8   1       15.70       21.80      2.54 o 
  -1   8   1        7.99        4.34      1.03 o 
   0   8   1        0.88       -1.45      1.11 o 
   1   8   1        5.18        5.41      1.34 o 
   2   8   1        9.41       12.31      2.55 o 
   3   8   1       14.59       21.29      3.52 o 
   4   8   1        5.14       10.42      2.42 o 
   5   8   1       18.60       23.35      3.53 o 
   6   8   1       23.58       26.43      7.49 o 
   7   8   1       11.60        6.41      3.07 o 
   8   8   1        0.00        1.73      3.14 o 
   9   8   1        0.02       -2.82      4.44 o 
  10   8   1       16.37       14.71      6.60 o 
  11   8   1        7.68        7.53      4.75 o 
 -10   9   1        0.15       -2.85      3.25 o 
  -9   9   1        2.82        3.89      3.58 o 
  -8   9   1        0.23       -2.72      2.52 o 
  -7   9   1        0.05        0.74      1.55 o 
  -6   9   1        2.29        1.78      2.21 o 
  -5   9   1        0.51        3.65      2.20 o 
  -4   9   1        9.11        7.04      5.81 o 
  -3   9   1        0.00        2.89      4.00 o 
  -2   9   1        0.00       -0.42      1.20 o 
  -1   9   1       12.05       10.65      2.34 o 
   0   9   1       17.54       31.37      3.62 o 
   1   9   1        7.27        5.82      1.73 o 
   2   9   1        6.40       11.60      2.43 o 
   3   9   1        0.29        5.30      2.52 o 
   4   9   1       18.33       28.98      5.30 o 
   5   9   1        0.00        3.23      2.16 o 
   6   9   1        5.53        7.48      4.32 o 
   7   9   1        1.48        4.63      4.10 o 
   8   9   1        0.09       -5.68      4.63 o 
   9   9   1        0.23       -0.32      2.22 o 
  10   9   1        0.84        5.39      4.74 o 
  -8  10   1        2.50        3.53      2.96 o 
  -7  10   1        0.36       -2.30      3.99 o 
  -6  10   1        0.29        1.06      3.74 o 
  -5  10   1        1.28        1.70      2.13 o 
  -4  10   1        1.38        5.54      3.42 o 
  -3  10   1        3.21        1.26      2.38 o 
  -2  10   1        1.52        4.75      2.87 o 
  -1  10   1        8.45        4.00      1.61 o 
   0  10   1        1.96        4.52      2.17 o 
   1  10   1        0.28       -1.00      2.34 o 
   2  10   1        2.67        3.91      1.60 o 
   3  10   1        0.51        3.90      1.81 o 
   4  10   1        0.03        3.03      1.87 o 
   5  10   1        2.16        1.58      2.06 o 
   6  10   1        0.83        1.90      2.13 o 
   7  10   1        0.02       -1.83      1.79 o 
   8  10   1        1.57       -2.92      4.64 o 
  -5  11   1        0.08       -2.69      3.91 o 
  -4  11   1        0.01        0.09      2.08 o 
  -3  11   1        0.07        1.28      1.68 o 
  -2  11   1        0.34        4.21      4.19 o 
  -1  11   1        0.15       -0.38      1.59 o 
   0  11   1        0.44       -3.42      2.57 o 
   1  11   1        2.17        3.18      2.71 o 
   2  11   1        3.16        3.52      5.79 o 
   3  11   1        1.22       20.23     10.23 o 
   5  11   1        0.33       -0.53      2.81 o 
 -15   0   2        5.19        2.72      2.51 o 
 -14   0   2        0.28       -1.26      2.00 o 
 -13   0   2       15.91       19.34      5.40 o 
 -12   0   2       55.58       63.02      9.75 o 
 -11   0   2       50.87       40.32      7.32 o 
 -10   0   2       36.37       33.92      6.50 o 
  -9   0   2       14.58       13.15      2.67 o 
  -8   0   2      291.47      307.51     12.04 o 
  -7   0   2      158.34      159.54      7.98 o 
  -6   0   2     1157.00     1131.34     25.93 o 
  -5   0   2     3258.55     3423.12     33.00 o 
  -4   0   2     6820.77     6652.42     36.75 o 
  -3   0   2     3542.11     3381.51     20.87 o 
  -2   0   2        8.58        2.14      0.92 o 
  -1   0   2     1375.92      966.57     15.16 o 
   0   0   2     2181.49     1674.84     19.55 o 
   1   0   2      247.32      362.03     10.85 o 
   2   0   2     9079.90     8689.51     61.61 o 
   3   0   2      687.86      961.60     23.16 o 
   4   0   2     2009.19     1895.98     36.30 o 
   5   0   2       95.38       86.36      8.44 o 
   6   0   2      156.59      140.54     11.58 o 
   7   0   2      338.99      339.74     19.21 o 
   8   0   2      934.57      946.68     34.08 o 
   9   0   2      322.51      285.72     20.10 o 
  10   0   2       14.11        8.28      3.70 o 
  11   0   2        0.11       -2.36      1.57 o 
  12   0   2       25.10       31.98      7.80 o 
  13   0   2       22.40       28.93      7.76 o 
  14   0   2        1.23        3.72      3.64 o 
  15   0   2        0.73        3.37      3.71 o 
 -15   1   2        0.01        2.68      2.13 o 
 -14   1   2        1.00        3.91      1.87 o 
 -13   1   2        4.44        3.58      1.85 o 
 -12   1   2      107.46      110.74      9.13 o 
 -11   1   2       10.08       11.95      2.45 o 
 -10   1   2       48.68       42.71      5.03 o 
  -9   1   2        0.48       -0.58      0.91 o 
  -8   1   2       10.21        7.30      2.58 o 
  -7   1   2      632.56      616.25     12.98 o 
  -6   1   2     1114.03     1216.25     16.66 o 
  -5   1   2      302.28      292.74      7.34 o 
  -4   1   2      637.04      636.60     11.04 o 
  -3   1   2      147.30      107.65      3.32 o 
  -2   1   2     7171.56     7153.76     57.45 o 
  -1   1   2     1363.15     1434.78     23.52 o 
   0   1   2      824.47      748.78      8.01 o 
   1   1   2     5037.25     4661.91     24.36 o 
   2   1   2     4962.18     5024.78     35.33 o 
   3   1   2      730.19      734.32     21.27 o 
   4   1   2      616.73      583.18     20.95 o 
   5   1   2      421.52      394.10     12.95 o 
   6   1   2      210.96      193.27      9.64 o 
   7   1   2      107.38      118.62      8.11 o 
   8   1   2        1.34        2.45      1.50 o 
   9   1   2       31.65       30.46      3.87 o 
  10   1   2       24.68       25.20      4.45 o 
  11   1   2      154.89      141.41     10.98 o 
  12   1   2       14.78       12.58      3.57 o 
  13   1   2        0.00        0.00      3.25 o 
  14   1   2        0.21        1.09      1.86 o 
  15   1   2        0.85        0.57      2.65 o 
 -15   2   2        1.01        7.68      5.78 o 
 -14   2   2        1.18        0.86      2.24 o 
 -13   2   2        1.78        3.10      2.11 o 
 -12   2   2        0.01        0.76      2.98 o 
 -11   2   2        2.60        1.98      1.59 o 
 -10   2   2        0.20        0.32      0.80 o 
  -9   2   2       13.68        9.35      1.84 o 
  -8   2   2       69.14       71.38      5.10 o 
  -7   2   2       18.63       16.03      2.31 o 
  -6   2   2      485.47      503.41     20.64 o 
  -5   2   2      979.48     1043.74     15.23 o 
  -4   2   2        5.64        4.29      1.19 o 
  -3   2   2      121.29      117.53      9.19 o 
  -2   2   2     5830.01     5436.53     27.70 o 
  -1   2   2     2496.79     2327.79     21.03 o 
   0   2   2    15700.18    14755.06     54.40 o 
   1   2   2    17023.58    16721.38     86.30 o 
   2   2   2      184.81      129.97      7.26 o 
   3   2   2      529.35      451.60     10.41 o 
   4   2   2      861.10      743.74     17.70 o 
   5   2   2      353.44      352.33     13.15 o 
   6   2   2      169.82      151.12      9.28 o 
   7   2   2      139.31      172.77     10.09 o 
   8   2   2        2.89        2.00      1.19 o 
   9   2   2       48.06       44.78      5.64 o 
  10   2   2       62.36       57.17      6.83 o 
  11   2   2        0.97       -0.62      1.92 o 
  12   2   2        6.93        8.86      3.01 o 
  13   2   2        6.62        4.77      1.51 o 
  14   2   2        1.95        0.25      2.42 o 
  15   2   2        2.96        4.36      2.93 o 
 -14   3   2        3.17        5.34      3.48 o 
 -13   3   2        2.96        9.13      4.07 o 
 -12   3   2       16.69       10.28      3.01 o 
 -11   3   2        3.72        1.25      5.81 o 
 -10   3   2        2.72       -0.39      5.83 o 
  -9   3   2       33.68       24.92      3.43 o 
  -8   3   2       87.43       78.14      5.51 o 
  -7   3   2       96.80       88.27      6.55 o 
  -6   3   2      267.84      312.45     19.91 o 
  -5   3   2     1569.53     1525.63     51.47 o 
  -4   3   2     2072.35     1950.90     21.86 o 
  -3   3   2       93.48       87.50      4.01 o 
  -2   3   2     5254.91     5178.88     26.40 o 
  -1   3   2      593.10      607.63      6.34 o 
   0   3   2      787.45      850.98     10.12 o 
   1   3   2     7163.40     6792.91     50.94 o 
   2   3   2     1243.12     1243.01     15.33 o 
   3   3   2      385.06      432.69     10.91 o 
   4   3   2      717.00      742.41     15.23 o 
   5   3   2      278.71       93.72    153.64 o 
   6   3   2      550.52      606.44     19.12 o 
   7   3   2      367.99      381.51     16.35 o 
   8   3   2       31.90       36.18      5.41 o 
   9   3   2      148.35      162.90     11.21 o 
  10   3   2      100.73       99.93      9.26 o 
  11   3   2       10.75       13.08      3.40 o 
  12   3   2       20.64       20.19      4.56 o 
  13   3   2        0.00        3.69      2.24 o 
  14   3   2        2.42        0.72      1.27 o 
  15   3   2        0.76       -1.23      2.39 o 
 -14   4   2        1.43        5.07      4.19 o 
 -13   4   2        5.36        6.12      4.51 o 
 -12   4   2        0.96        0.85      2.62 o 
 -11   4   2        0.58       -2.11      1.74 o 
 -10   4   2        3.31        3.92      1.68 o 
  -9   4   2        1.87        2.15      1.97 o 
  -8   4   2       64.19       51.34      6.05 o 
  -7   4   2      287.54      276.57     14.54 o 
  -6   4   2      196.91      177.89      8.16 o 
  -5   4   2      100.74      124.54      6.35 o 
  -4   4   2       73.72       65.93      4.16 o 
  -3   4   2     1954.65     2029.98     20.91 o 
  -2   4   2      153.85      178.62      4.37 o 
  -1   4   2      235.46      252.52      5.12 o 
   0   4   2       41.55       44.69      3.02 o 
   1   4   2      950.29      947.27     12.07 o 
   2   4   2     4427.59     4558.09     33.57 o 
   3   4   2     3851.27     3746.09     31.84 o 
   4   4   2       75.82       55.60     11.75 o 
   5   4   2        3.05        0.02      1.25 o 
   6   4   2       14.58        8.14      2.61 o 
   7   4   2        9.52        8.59      3.30 o 
   8   4   2       17.27       18.13      3.97 o 
   9   4   2       31.31       18.15      5.55 o 
  10   4   2        7.87       11.40      3.42 o 
  11   4   2        2.71        3.77      2.32 o 
  12   4   2        1.08        1.19      3.22 o 
  13   4   2        6.71        4.37      1.84 o 
  14   4   2        1.83        7.13      2.74 o 
 -13   5   2        6.33        3.78      4.68 o 
 -12   5   2       13.17       23.83      7.74 o 
 -11   5   2       14.97       12.60      3.15 o 
 -10   5   2       20.26       23.54      3.63 o 
  -9   5   2       34.72       39.62      8.88 o 
  -8   5   2        0.02        0.05      1.95 o 
  -7   5   2       48.88       57.47      6.93 o 
  -6   5   2        2.66        0.04      1.40 o 
  -5   5   2       17.98       23.16      2.83 o 
  -4   5   2       41.37       51.75      3.89 o 
  -3   5   2       37.41       38.29      2.85 o 
  -2   5   2       66.48       70.88      3.17 o 
  -1   5   2     1569.83     1526.37     15.84 o 
   0   5   2     1368.14     1358.94     17.25 o 
   1   5   2       12.86       12.92      3.16 o 
   2   5   2      256.65      256.25      8.07 o 
   3   5   2       56.25       69.86      4.50 o 
   4   5   2      107.90       94.98      5.31 o 
   5   5   2        4.71        5.95      2.60 o 
   6   5   2       40.58       46.51      8.19 o 
   7   5   2      146.25      164.97     11.27 o 
   8   5   2      200.06      185.58     18.50 o 
   9   5   2        6.17        4.98      3.49 o 
  10   5   2       62.09       76.80     13.14 o 
  11   5   2        6.19        5.98      3.14 o 
  12   5   2        0.22        0.15      2.25 o 
  13   5   2        0.01        0.03      1.27 o 
  14   5   2        0.07        3.89      3.44 o 
 -13   6   2        0.05        2.53      3.31 o 
 -12   6   2        0.73        9.42      5.97 o 
 -11   6   2       48.17       51.06      6.82 o 
 -10   6   2       50.99       61.02     12.55 o 
  -9   6   2        2.45        1.96      1.85 o 
  -8   6   2       31.17       42.87      9.38 o 
  -7   6   2        5.56        1.87      1.23 o 
  -6   6   2       33.14       38.25      3.98 o 
  -5   6   2        0.99        1.97      1.15 o 
  -4   6   2       72.25       76.16      5.90 o 
  -3   6   2        0.76        1.53      0.71 o 
  -2   6   2      187.64      205.33      6.46 o 
  -1   6   2       92.71       88.46      4.32 o 
   0   6   2        3.73        3.73      0.69 o 
   1   6   2       14.64       15.10      1.67 o 
   2   6   2       10.02        8.57      1.67 o 
   3   6   2       40.44       44.38      3.86 o 
   4   6   2       22.99       27.53      7.27 o 
   5   6   2        0.15        0.22      2.91 o 
   6   6   2       89.55       92.28      9.10 o 
   7   6   2       50.43       48.91      6.47 o 
   8   6   2       68.38       62.86     10.92 o 
   9   6   2       44.18       46.78     10.28 o 
  10   6   2        0.89        5.41      4.12 o 
  11   6   2        2.44        0.28      2.69 o 
  12   6   2        0.03       -0.33      1.74 o 
  13   6   2        3.90        1.26      1.75 o 
 -12   7   2        5.84       13.37      7.03 o 
 -11   7   2        7.55        5.46      4.32 o 
 -10   7   2       17.63       20.95      7.71 o 
  -9   7   2        8.27        2.44      2.72 o 
  -8   7   2        3.01        0.03      2.09 o 
  -7   7   2        1.97        3.80      1.76 o 
  -6   7   2       40.62       33.26      4.51 o 
  -5   7   2        5.43        4.37      1.74 o 
  -4   7   2       13.77       15.47      2.81 o 
  -3   7   2        3.30        2.10      0.85 o 
  -2   7   2       18.48       17.26      2.25 o 
  -1   7   2       26.14       29.36      2.51 o 
   0   7   2       19.27       16.92      4.75 o 
   1   7   2        0.57        0.55      2.27 o 
   2   7   2       27.90       32.02      3.67 o 
   3   7   2       31.61       31.43      4.04 o 
   4   7   2        0.68        1.81      1.63 o 
   5   7   2       32.63       40.75      4.62 o 
   6   7   2        0.71       -0.18      1.71 o 
   7   7   2       25.25       22.46      6.63 o 
   8   7   2        3.85       -0.02      1.75 o 
   9   7   2        1.36        2.05      2.85 o 
  10   7   2        0.01       -0.48      2.05 o 
  11   7   2        0.26        4.56      3.98 o 
  12   7   2        2.71        3.08      2.70 o 
 -11   8   2        0.17       -2.53      1.86 o 
 -10   8   2       11.06        9.74      5.48 o 
  -9   8   2        4.35       13.14      6.47 o 
  -8   8   2        7.96        7.90      4.73 o 
  -7   8   2       21.95       34.17      8.59 o 
  -6   8   2        0.10       -1.13      2.63 o 
  -5   8   2       27.00       33.47      8.13 o 
  -4   8   2        0.17       -0.08      0.84 o 
  -3   8   2       12.68        7.47      1.61 o 
  -2   8   2       62.88       42.37      3.57 o 
  -1   8   2       25.47       14.94      5.69 o 
   0   8   2        0.64       -0.62      1.33 o 
   1   8   2       77.46       64.98      4.92 o 
   2   8   2       12.37        7.61      2.38 o 
   3   8   2        4.94        6.81      1.73 o 
   4   8   2        3.83        4.55      2.62 o 
   5   8   2        1.68        4.12      2.66 o 
   6   8   2        0.08       -2.88      3.05 o 
   7   8   2       19.11       14.78      5.30 o 
   8   8   2       27.65       26.51      7.86 o 
   9   8   2        4.44        2.56      1.88 o 
  10   8   2        5.41        7.88      4.15 o 
  11   8   2        1.22        4.15      4.11 o 
 -10   9   2        0.19        4.02      4.84 o 
  -9   9   2        2.18       -0.33      3.28 o 
  -8   9   2        4.33        0.69      2.80 o 
  -7   9   2       10.05       11.80      5.44 o 
  -6   9   2       12.99        9.14      3.96 o 
  -5   9   2       17.94       10.85      4.63 o 
  -4   9   2        5.67        5.44      2.87 o 
  -3   9   2        1.48        1.81      1.91 o 
  -2   9   2        0.49        0.69      1.55 o 
  -1   9   2        9.06        9.39      2.19 o 
   0   9   2       19.13       24.94      3.15 o 
   1   9   2       15.41       12.25      1.75 o 
   2   9   2        0.14       -2.28      1.52 o 
   3   9   2        5.16       10.12      2.83 o 
   4   9   2        6.89       14.73      4.70 o 
   5   9   2        1.88        5.68      2.82 o 
   6   9   2        2.90        3.24      3.54 o 
   7   9   2        1.52        1.79      1.76 o 
   8   9   2        0.20        0.00      1.79 o 
   9   9   2        5.17        4.47      4.52 o 
  10   9   2        5.81        7.85      4.64 o 
  -8  10   2        0.13        0.30      2.42 o 
  -7  10   2        4.98        0.86      1.73 o 
  -6  10   2        9.21       10.77      5.83 o 
  -5  10   2        0.13        1.21      3.61 o 
  -4  10   2        9.55       12.35      5.74 o 
  -3  10   2        7.83        6.31      2.85 o 
  -2  10   2       10.17        9.91     11.52 o 
  -1  10   2        0.09       -1.45      2.63 o 
   0  10   2        3.69        4.66      2.15 o 
   1  10   2        3.61        4.05      2.32 o 
   2  10   2        0.09        1.17      1.74 o 
   3  10   2        0.15        1.68      1.89 o 
   4  10   2        2.33        3.95      2.35 o 
   5  10   2        1.86        0.24      4.18 o 
   6  10   2        2.70        4.82      4.40 o 
   7  10   2        0.25       -0.36      1.84 o 
   8  10   2        0.05        3.81      4.04 o 
  -5  11   2        1.08       -0.55      2.66 o 
  -4  11   2        4.10        7.22      5.08 o 
  -3  11   2        6.97        4.37      3.73 o 
  -2  11   2        7.11        2.48      2.39 o 
  -1  11   2        5.11       12.87      4.68 o 
   0  11   2        0.28       -0.28      2.27 o 
   1  11   2        0.26       -4.86      3.24 o 
   2  11   2        2.57        0.75      3.77 o 
   3  11   2        2.99        4.83      5.19 o 
 -15   1   3        0.15       -0.33      2.37 o 
 -14   1   3        3.56        9.69      5.38 o 
 -13   1   3       21.07       30.18      6.12 o 
 -12   1   3        2.11        4.40      2.59 o 
 -11   1   3        0.05        0.86      0.79 o 
 -10   1   3        1.52        1.99      0.96 o 
  -9   1   3        9.65        6.78      1.52 o 
  -8   1   3      159.66      164.16      7.27 o 
  -7   1   3      228.79      253.39      8.30 o 
  -6   1   3      423.60      459.21     10.12 o 
  -5   1   3      158.40      184.63      5.61 o 
  -4   1   3      163.40      138.89      4.05 o 
  -3   1   3     2640.14     2683.29     25.31 o 
  -2   1   3     1355.74     1193.87     14.43 o 
  -1   1   3     1897.13     1664.00      9.11 o 
   0   1   3     1449.46     1487.98      9.21 o 
   1   1   3     8749.79     8308.84     38.55 o 
   2   1   3     1452.70     1548.45     21.33 o 
   3   1   3      268.68      263.62     16.10 o 
   4   1   3       42.98       71.30      7.58 o 
   5   1   3      599.20      551.32     15.99 o 
   6   1   3      348.76      385.27     14.31 o 
   7   1   3       58.13       45.35      5.22 o 
   8   1   3        1.73        0.22      1.32 o 
   9   1   3       80.68       69.85      7.18 o 
  10   1   3       56.04       50.81      6.46 o 
  11   1   3        2.78        1.17      1.45 o 
  12   1   3       33.59       36.12      5.98 o 
  13   1   3        1.07        0.95      4.22 o 
  14   1   3        0.00        1.82      3.08 o 
  15   1   3        1.38        2.23      1.82 o 
 -15   2   3        3.32       11.91      6.31 o 
 -14   2   3        3.80        6.57      5.08 o 
 -13   2   3       10.94       12.74      3.84 o 
 -12   2   3       38.38       39.82      5.72 o 
 -11   2   3       31.07       39.38      5.30 o 
 -10   2   3        0.54        0.14      0.87 o 
  -9   2   3       13.62       13.20      2.65 o 
  -8   2   3      110.04      109.60      7.19 o 
  -7   2   3      340.16      322.84     11.27 o 
  -6   2   3      122.12      101.80      5.06 o 
  -5   2   3       11.35       14.66      1.64 o 
  -4   2   3        3.64        3.12      1.23 o 
  -3   2   3       43.06       31.83      4.93 o 
  -2   2   3        0.57        1.63      0.56 o 
  -1   2   3      603.90      613.59      8.16 o 
   0   2   3     4043.00     4029.91     24.95 o 
   1   2   3    15111.38    15130.03     51.21 o 
   2   2   3      978.78      863.71     14.16 o 
   3   2   3      738.77      837.44     18.18 o 
   4   2   3      490.25      520.34     15.42 o 
   5   2   3      225.32       62.89    100.04 o 
   6   2   3       78.62       65.95      8.85 o 
   7   2   3       16.38       23.95      3.21 o 
   8   2   3      142.92      145.87      7.37 o 
   9   2   3       24.48       23.89      4.52 o 
  10   2   3        2.07        3.20      2.25 o 
  11   2   3       83.64       96.87      9.51 o 
  12   2   3       12.04       15.53      4.04 o 
  13   2   3        0.04        1.39      1.46 o 
  14   2   3        2.88        3.88      2.34 o 
  15   2   3        0.46        2.74      2.19 o 
 -14   3   3        1.76        4.51      3.88 o 
 -13   3   3        7.61        7.87      3.91 o 
 -12   3   3        1.09        1.98      1.29 o 
 -11   3   3       15.33       19.12      3.75 o 
 -10   3   3       36.67       37.48      4.96 o 
  -9   3   3        3.08        4.45      1.49 o 
  -8   3   3       97.34      104.27      6.10 o 
  -7   3   3      338.35      342.96     11.97 o 
  -6   3   3       30.16       26.80      4.15 o 
  -5   3   3      133.59       48.89     69.91 o 
  -4   3   3     1788.47     1768.63     23.16 o 
  -3   3   3      373.20      357.64      8.21 o 
  -2   3   3     1526.17     1432.37     21.26 o 
  -1   3   3      429.47      419.74      8.50 o 
   0   3   3       15.69       20.87      1.68 o 
   1   3   3      538.14      532.43      8.95 o 
   2   3   3     1260.64     1353.73     15.05 o 
   3   3   3      520.54      558.00     11.37 o 
   4   3   3     1073.29     1034.33     23.06 o 
   5   3   3      152.69      129.89      8.74 o 
   6   3   3       93.37      122.79     12.51 o 
   7   3   3      121.35      132.38      8.12 o 
   8   3   3      433.96      423.67     18.22 o 
   9   3   3      561.26      573.42     21.65 o 
  10   3   3      155.52      155.40     11.68 o 
  11   3   3        2.52        2.67      1.52 o 
  12   3   3        7.21       15.84      4.21 o 
  13   3   3        3.09        1.05      1.24 o 
  14   3   3        0.00        0.15      1.52 o 
  15   3   3        1.07        2.62      3.42 o 
 -14   4   3        1.42       -4.24      5.15 o 
 -13   4   3        0.05       -0.61      2.96 o 
 -12   4   3        6.64       10.17      5.44 o 
 -11   4   3       19.20       21.50      3.89 o 
 -10   4   3        8.73       11.05      2.45 o 
  -9   4   3        1.12        3.20      1.81 o 
  -8   4   3        0.92        0.36      0.79 o 
  -7   4   3       43.97       49.18      4.58 o 
  -6   4   3       32.28       29.47      3.39 o 
  -5   4   3      163.40      172.85      8.24 o 
  -4   4   3      120.27      111.97      5.05 o 
  -3   4   3      337.77      355.83      7.17 o 
  -2   4   3      250.36      252.93     15.17 o 
  -1   4   3     1735.98     1619.78     20.13 o 
   0   4   3       66.49       53.77      2.89 o 
   1   4   3      817.60      824.46     11.45 o 
   2   4   3      264.72      305.77      7.40 o 
   3   4   3      260.56      318.30      9.36 o 
   4   4   3      107.69      106.14      6.33 o 
   5   4   3      219.66      172.89     10.64 o 
   6   4   3       50.36       51.77      6.30 o 
   7   4   3       82.35       70.66      7.42 o 
   8   4   3        0.01       -1.95      3.18 o 
   9   4   3      136.67      148.49     16.59 o 
  10   4   3        4.91        4.77      2.66 o 
  11   4   3       20.18       21.31      4.70 o 
  12   4   3        1.11        0.57      1.88 o 
  13   4   3       13.79        9.68      5.64 o 
  14   4   3       13.74       12.04      3.85 o 
 -13   5   3        4.53       -0.54      3.04 o 
 -12   5   3        1.03        6.78      4.84 o 
 -11   5   3       17.36       12.41      3.27 o 
 -10   5   3        1.70        2.60      1.05 o 
  -9   5   3       56.27       61.60      6.42 o 
  -8   5   3       22.47       23.22      4.24 o 
  -7   5   3        0.27        2.01      1.11 o 
  -6   5   3        4.02        3.97      2.03 o 
  -5   5   3       15.83       23.40      2.70 o 
  -4   5   3        4.24        8.06      3.20 o 
  -3   5   3      111.98      119.51      5.59 o 
  -2   5   3      238.46      249.18      5.44 o 
  -1   5   3      103.67      100.85      3.89 o 
   0   5   3       42.71       42.59      2.93 o 
   1   5   3      224.10      205.21      6.30 o 
   2   5   3      299.02      336.15      8.44 o 
   3   5   3      777.29      793.78     13.65 o 
   4   5   3       12.52       18.82      3.16 o 
   5   5   3      293.18      349.01     14.95 o 
   6   5   3       92.40       85.92      7.87 o 
   7   5   3      205.56      181.06     11.56 o 
   8   5   3      293.00      320.66     24.78 o 
   9   5   3      116.03      129.26     16.40 o 
  10   5   3        8.87       14.69      5.96 o 
  11   5   3        0.16        1.13      1.67 o 
  12   5   3       10.22        8.44      2.73 o 
  13   5   3        1.38        3.39      2.72 o 
  14   5   3        0.02        0.73      2.44 o 
 -12   6   3        2.15       -4.85      4.73 o 
 -11   6   3        9.77        6.21      4.40 o 
 -10   6   3        6.15        2.35      2.12 o 
  -9   6   3       12.06       10.23      4.39 o 
  -8   6   3        7.40        0.93      4.35 o 
  -7   6   3        4.76        6.11      2.13 o 
  -6   6   3       65.06       92.71      8.17 o 
  -5   6   3      200.05      192.96      9.03 o 
  -4   6   3      260.09      256.68      9.69 o 
  -3   6   3       76.06      100.15      8.70 o 
  -2   6   3       66.48       68.18      4.03 o 
  -1   6   3      142.58      154.37      5.92 o 
   0   6   3        4.85        3.06      1.11 o 
   1   6   3      176.13      168.86      6.89 o 
   2   6   3       11.18       11.72      1.56 o 
   3   6   3       18.88       39.50      3.83 o 
   4   6   3        0.01        2.70      1.98 o 
   5   6   3       27.88       23.43      3.58 o 
   6   6   3       43.62       42.42      5.58 o 
   7   6   3        2.64        9.52      4.21 o 
   8   6   3        7.51        8.14      4.56 o 
   9   6   3        1.54        1.92      2.23 o 
  10   6   3        2.92        5.53      3.88 o 
  11   6   3        3.27        5.80      4.20 o 
  12   6   3        2.11        5.27      2.36 o 
  13   6   3        1.30        0.41      2.39 o 
 -12   7   3        0.94        1.40      2.88 o 
 -11   7   3        0.00        0.51      1.75 o 
 -10   7   3        2.89        3.69      2.23 o 
  -9   7   3        0.54        4.78      3.76 o 
  -8   7   3       12.15       13.59      6.11 o 
  -7   7   3       60.22       62.00     11.69 o 
  -6   7   3       82.89       73.62      6.63 o 
  -5   7   3        0.32       -0.87      0.75 o 
  -4   7   3       15.52       18.29      5.42 o 
  -3   7   3       53.00       56.12      4.74 o 
  -2   7   3      281.05      277.76      7.63 o 
  -1   7   3       13.26        8.12      1.83 o 
   0   7   3       96.79       95.77      4.77 o 
   1   7   3       73.17       81.55      5.14 o 
   2   7   3      166.37      163.12      7.57 o 
   3   7   3       28.33       27.10      3.16 o 
   4   7   3       26.87       27.19      4.16 o 
   5   7   3        3.46        3.08      3.81 o 
   6   7   3        5.90       11.76      3.28 o 
   7   7   3        0.14       -2.75      3.03 o 
   8   7   3        4.89        4.33      3.59 o 
   9   7   3        4.23        2.82      2.74 o 
  10   7   3        1.10       -0.84      3.18 o 
  11   7   3        0.92        5.82      4.81 o 
  12   7   3        0.78        0.77      1.52 o 
 -11   8   3        2.66        6.66      4.79 o 
 -10   8   3        1.72       -4.58      4.88 o 
  -9   8   3        8.33       11.80      5.62 o 
  -8   8   3       10.46        7.40      4.45 o 
  -7   8   3       22.03       18.24      6.38 o 
  -6   8   3        4.11        3.47      1.78 o 
  -5   8   3        8.85       10.45      4.52 o 
  -4   8   3        0.86        2.11      2.67 o 
  -3   8   3       40.09       40.22      3.39 o 
  -2   8   3        3.01        3.80      2.51 o 
  -1   8   3      139.08      154.55      9.39 o 
   0   8   3       19.68       24.13      2.71 o 
   1   8   3       11.46       13.35      4.13 o 
   2   8   3       12.36       17.53      2.91 o 
   3   8   3        4.06        4.26      1.31 o 
   4   8   3        5.27        9.04      3.38 o 
   5   8   3       24.65       38.53      5.72 o 
   6   8   3        9.63       15.24      4.14 o 
   7   8   3        4.05        2.42      2.80 o 
   8   8   3        6.08       10.12      4.80 o 
   9   8   3        0.15       -1.83      3.36 o 
  10   8   3        0.79        2.82      3.08 o 
  11   8   3        0.11        0.12      3.71 o 
  -9   9   3        0.17        2.88      2.90 o 
  -8   9   3        0.10       10.44      5.29 o 
  -7   9   3        6.08        9.10      5.43 o 
  -6   9   3       47.60       50.34     11.07 o 
  -5   9   3       49.63       63.21     12.30 o 
  -4   9   3        2.97        1.63      2.87 o 
  -3   9   3       10.22        9.44      3.49 o 
  -2   9   3       28.33       44.84      4.75 o 
  -1   9   3       14.99       26.80      4.55 o 
   0   9   3       12.84       18.79      2.88 o 
   1   9   3        2.70       -2.50      1.80 o 
   2   9   3        0.37       -0.88      1.36 o 
   3   9   3        6.77       16.25      3.53 o 
   4   9   3        1.66       11.95      4.36 o 
   5   9   3        1.10        0.43      1.40 o 
   6   9   3        1.70        1.65      4.52 o 
   7   9   3        4.31        6.05      4.05 o 
   8   9   3        1.35       -2.01      2.39 o 
   9   9   3        0.34       -1.08      2.38 o 
  -8  10   3        0.22        3.03      3.61 o 
  -7  10   3        5.47        5.23      3.09 o 
  -6  10   3       27.46       32.24      9.49 o 
  -5  10   3        2.09       -3.94      4.83 o 
  -4  10   3       13.88       10.24      5.41 o 
  -3  10   3       14.37       16.01      6.14 o 
  -2  10   3        2.72       10.30      4.39 o 
  -1  10   3       12.33       16.83      4.75 o 
   0  10   3       43.08       47.66      6.28 o 
   1  10   3       11.27        6.61      2.04 o 
   2  10   3        0.14       -0.77      2.31 o 
   3  10   3        0.61        3.65      2.48 o 
   4  10   3        0.00       -0.11      3.32 o 
   5  10   3        0.81        1.00      2.61 o 
   6  10   3        3.12        3.25      2.60 o 
   7  10   3        2.76        6.14      4.32 o 
   8  10   3        0.36       -1.67      2.48 o 
  -5  11   3        1.47        2.70      2.99 o 
  -4  11   3       15.93       15.93      7.06 o 
  -3  11   3       10.04        7.13      4.46 o 
  -2  11   3        1.09       -3.15      4.00 o 
  -1  11   3        0.13       -2.76      8.46 o 
   0  11   3        0.05       -5.17      4.07 o 
   1  11   3        0.37        2.14      1.54 o 
   2  11   3        0.00       -1.23      3.43 o 
   3  11   3        0.02       -2.90      6.62 o 
 -15   0   4        2.15        0.22      3.12 o 
 -14   0   4       14.08        7.03      3.98 o 
 -13   0   4       26.46       44.45     11.07 o 
 -12   0   4       19.17       20.58      6.68 o 
 -11   0   4        0.02        0.82      2.37 o 
 -10   0   4       29.46       24.48      5.31 o 
  -9   0   4       57.12       48.69      5.35 o 
  -8   0   4       25.74       21.74      3.29 o 
  -7   0   4       79.13       82.10      5.95 o 
  -6   0   4      357.07      334.06     10.73 o 
  -5   0   4      102.59       99.88      5.24 o 
  -4   0   4       86.00       89.39      4.42 o 
  -3   0   4      748.31      751.72     14.62 o 
  -2   0   4     1425.43     1168.85     16.80 o 
  -1   0   4     6933.90     6940.39     39.24 o 
   0   0   4     6074.16     5557.63     45.67 o 
   1   0   4     6351.49     6120.70     25.41 o 
   2   0   4      592.99      561.94     12.49 o 
   3   0   4      107.77      106.07      8.96 o 
   4   0   4     3594.27     3631.99     56.09 o 
   5   0   4     3133.16     3042.46     55.16 o 
   6   0   4       49.99       41.21      6.87 o 
   7   0   4      156.25      160.21     14.33 o 
   8   0   4        0.01        2.23      2.69 o 
   9   0   4      561.28      537.28     29.02 o 
  10   0   4       40.68       31.34      7.32 o 
  11   0   4       12.68       11.61      5.27 o 
  12   0   4        8.81       19.94      6.64 o 
  13   0   4        9.82       16.05      6.52 o 
  14   0   4        2.19       -0.98      2.73 o 
  15   0   4        1.02       -2.70      2.93 o 
 -15   1   4        1.12       -0.70      2.11 o 
 -14   1   4        0.11        1.56      1.86 o 
 -13   1   4        7.48        9.66      2.44 o 
 -12   1   4       29.40       30.70      4.18 o 
 -11   1   4       23.15       18.79      2.95 o 
 -10   1   4       70.82       76.51      6.80 o 
  -9   1   4       92.29       88.71      5.64 o 
  -8   1   4       87.20       94.44      7.48 o 
  -7   1   4        9.22        9.95      1.61 o 
  -6   1   4      923.79      882.93     11.84 o 
  -5   1   4        2.30        1.30      0.58 o 
  -4   1   4       61.46       70.88      3.40 o 
  -3   1   4       45.12       66.39      3.59 o 
  -2   1   4       27.00       36.01      1.98 o 
  -1   1   4      144.08      128.31      3.24 o 
   0   1   4       24.65       31.81      1.84 o 
   1   1   4      539.12      555.58      7.63 o 
   2   1   4     1708.05     1595.07     14.69 o 
   3   1   4      626.01      668.80     13.24 o 
   4   1   4       20.02       21.66      4.51 o 
   5   1   4      837.75      823.25     20.53 o 
   6   1   4       73.54       65.46      6.19 o 
   7   1   4      184.45      178.79      8.94 o 
   8   1   4      124.01      114.73      9.12 o 
   9   1   4      165.63      172.15     11.73 o 
  10   1   4        4.08        0.95      2.90 o 
  11   1   4       30.16       35.29      5.84 o 
  12   1   4        9.36       11.24      3.72 o 
  13   1   4        0.05       -0.26      2.73 o 
  14   1   4        2.27        2.19      5.27 o 
  15   1   4        0.48        0.90      2.28 o 
 -15   2   4        0.03        1.37      2.62 o 
 -14   2   4        0.02       -2.21      1.78 o 
 -13   2   4        0.03        0.57      1.87 o 
 -12   2   4        0.58       -0.86      1.14 o 
 -11   2   4       51.61       54.38      5.98 o 
 -10   2   4       24.33       26.34      3.15 o 
  -9   2   4        1.22        2.93      2.01 o 
  -8   2   4       66.76       66.52      4.41 o 
  -7   2   4        0.49        0.61      0.42 o 
  -6   2   4       32.61       27.34      2.26 o 
  -5   2   4       39.18       46.56      4.61 o 
  -4   2   4        5.93        6.78      2.31 o 
  -3   2   4      742.14      695.62     12.22 o 
  -2   2   4        0.49        0.86      0.25 o 
  -1   2   4     1611.45     1496.96     14.21 o 
   0   2   4      782.34      727.12      8.68 o 
   1   2   4     1991.04     1946.20     15.16 o 
   2   2   4      315.56      350.70      8.22 o 
   3   2   4     1418.86     1422.65     24.94 o 
   4   2   4       13.67       15.84      3.02 o 
   5   2   4       89.62       87.37      9.63 o 
   6   2   4       37.75       31.30      6.21 o 
   7   2   4       89.63       91.44      6.60 o 
   8   2   4        9.95        9.21      2.71 o 
   9   2   4       88.98       75.36      7.81 o 
  10   2   4        1.05       -1.69      1.85 o 
  11   2   4        0.22       -1.70      1.69 o 
  12   2   4        0.08        3.06      2.16 o 
  13   2   4        4.24        5.71      2.64 o 
  14   2   4        0.01        0.37      1.52 o 
  15   2   4        0.21       -0.84      1.54 o 
 -15   3   4        1.09       -1.40      2.33 o 
 -14   3   4        0.04       -1.70      2.02 o 
 -13   3   4        0.30        0.16      2.91 o 
 -12   3   4       10.90        9.04      5.18 o 
 -11   3   4        0.01        1.07      3.52 o 
 -10   3   4      270.61      290.64     15.46 o 
  -9   3   4      212.63      228.58      8.99 o 
  -8   3   4        0.14        0.30      0.64 o 
  -7   3   4        5.80        3.70      1.27 o 
  -6   3   4       81.51       67.47      5.58 o 
  -5   3   4       75.90       43.79     20.19 o 
  -4   3   4      903.05     1049.91     34.27 o 
  -3   3   4      352.97      377.96      8.07 o 
  -2   3   4       13.68       14.63      1.54 o 
  -1   3   4      690.58      661.17     14.65 o 
   0   3   4      227.83      255.45      6.37 o 
   1   3   4       43.22       49.94      3.14 o 
   2   3   4     1212.25     1240.76     16.73 o 
   3   3   4      129.55      115.40      5.45 o 
   4   3   4      367.08      400.24     12.33 o 
   5   3   4        7.01       19.98      8.29 o 
   6   3   4      406.76      434.91     24.25 o 
   7   3   4      145.83      162.50     11.16 o 
   8   3   4      394.58      412.53     26.05 o 
   9   3   4       10.61        6.99      3.11 o 
  10   3   4       75.03       65.99      7.72 o 
  11   3   4       49.51       42.91      8.56 o 
  12   3   4        7.74        5.42      2.82 o 
  13   3   4        0.08       -1.98      3.92 o 
  14   3   4        0.04       -0.70      1.65 o 
  15   3   4        0.15       -1.53      2.29 o 
 -14   4   4        6.53       11.16      5.93 o 
 -13   4   4       11.92       20.56      8.76 o 
 -12   4   4        2.65        5.46      3.09 o 
 -11   4   4       22.74       16.10      3.21 o 
 -10   4   4       70.43       78.32      5.59 o 
  -9   4   4      158.00      163.95      9.10 o 
  -8   4   4       63.72       58.81      5.12 o 
  -7   4   4      126.34      122.12      5.35 o 
  -6   4   4       25.62       27.16      3.09 o 
  -5   4   4       33.24       21.63      3.03 o 
  -4   4   4       27.54       24.01      2.09 o 
  -3   4   4        0.27        1.84      1.20 o 
  -2   4   4     1386.20     1377.46     40.27 o 
  -1   4   4      405.35      385.76      9.38 o 
   0   4   4      739.48      723.77      9.65 o 
   1   4   4      635.09      648.23     11.19 o 
   2   4   4        0.37        0.08      0.67 o 
   3   4   4      401.54      408.26      9.76 o 
   4   4   4      413.12      445.25     13.69 o 
   5   4   4       78.75       98.35      6.75 o 
   6   4   4       72.32       73.84      7.39 o 
   7   4   4        1.18       -1.10      1.86 o 
   8   4   4        0.59        0.05      2.21 o 
   9   4   4       13.89       17.50      5.40 o 
  10   4   4       47.65       54.88      7.46 o 
  11   4   4        0.24        0.50      1.20 o 
  12   4   4        0.71        2.57      1.99 o 
  13   4   4        2.26        5.20      2.86 o 
  14   4   4        0.02        0.46      2.43 o 
 -13   5   4        0.72       -3.48      3.05 o 
 -12   5   4        3.37       -2.06      3.52 o 
 -11   5   4        3.99        3.69      1.57 o 
 -10   5   4        2.49        1.34      0.81 o 
  -9   5   4        2.77        2.02      1.66 o 
  -8   5   4       12.20        2.51      1.38 o 
  -7   5   4      158.44      145.15      7.66 o 
  -6   5   4      216.40      232.61     10.11 o 
  -5   5   4      424.45      423.51     10.25 o 
  -4   5   4     1160.99     1069.32     63.22 o 
  -3   5   4      518.08      501.99     35.09 o 
  -2   5   4        1.75        1.98      1.21 o 
  -1   5   4      788.34      748.04     15.49 o 
   0   5   4      440.96      418.54      8.53 o 
   1   5   4      152.61      143.61      5.74 o 
   2   5   4        2.27        3.29      1.33 o 
   3   5   4      165.10      173.51      7.23 o 
   4   5   4      254.27      282.54      9.73 o 
   5   5   4        0.64       -0.63      1.12 o 
   6   5   4       80.65       85.24      7.30 o 
   7   5   4      118.83      134.04     15.83 o 
   8   5   4       74.87       83.74     12.85 o 
   9   5   4        2.20        0.47      2.55 o 
  10   5   4        9.58        8.21      4.78 o 
  11   5   4        2.29        1.70      2.15 o 
  12   5   4        0.80        3.74      1.83 o 
  13   5   4        4.23        4.44      2.35 o 
  14   5   4        1.78       -3.56      3.07 o 
 -12   6   4        1.41       -2.51      4.82 o 
 -11   6   4        0.01       -4.24      4.36 o 
 -10   6   4        0.00        1.91      2.02 o 
  -9   6   4       19.12       20.33      7.09 o 
  -8   6   4        3.02       -0.11      1.38 o 
  -7   6   4      127.49      134.43      8.37 o 
  -6   6   4       14.76       10.89      3.90 o 
  -5   6   4        0.41        0.03      1.51 o 
  -4   6   4       10.37        7.77      1.29 o 
  -3   6   4       82.80       78.64     10.94 o 
  -2   6   4      437.29      458.90     14.17 o 
  -1   6   4      120.91      140.85      4.82 o 
   0   6   4      110.59      100.02      4.38 o 
   1   6   4        3.04        1.46      0.60 o 
   2   6   4       56.80       59.87      3.83 o 
   3   6   4      256.22      284.60      9.74 o 
   4   6   4        3.56        6.50      1.87 o 
   5   6   4       32.60       28.18      4.66 o 
   6   6   4        2.97        5.68      2.65 o 
   7   6   4        0.14        3.23      2.67 o 
   8   6   4        4.71        5.87      3.63 o 
   9   6   4        0.16        3.47      3.35 o 
  10   6   4        0.27        3.50      4.30 o 
  11   6   4       15.07       13.09      6.82 o 
  12   6   4        4.12        3.74      1.91 o 
  13   6   4        1.23        0.97      2.38 o 
 -11   7   4        2.62       -0.32      3.86 o 
 -10   7   4        0.52        5.01      5.01 o 
  -9   7   4        0.36        0.75      2.07 o 
  -8   7   4        0.04        1.20      2.74 o 
  -7   7   4       13.51       15.23      5.53 o 
  -6   7   4       38.69       39.98      9.50 o 
  -5   7   4        5.80        1.77      1.80 o 
  -4   7   4       26.20       24.09      6.59 o 
  -3   7   4       10.50        9.94      2.47 o 
  -2   7   4        9.51       12.14      2.69 o 
  -1   7   4       37.21       40.07      4.50 o 
   0   7   4       44.79       45.13      3.49 o 
   1   7   4       17.38       10.49      1.81 o 
   2   7   4       29.48       26.70      3.34 o 
   3   7   4        0.37        1.37      1.03 o 
   4   7   4        0.77        1.24      3.94 o 
   5   7   4        4.21        5.38      2.68 o 
   6   7   4       24.95       19.45      4.20 o 
   7   7   4       12.26        8.55      3.96 o 
   8   7   4        2.44       -1.18      1.63 o 
   9   7   4        0.76        0.48      1.80 o 
  10   7   4        1.36        8.08      4.69 o 
  11   7   4        2.89        6.64      3.29 o 
  12   7   4        1.43        6.22      5.11 o 
 -10   8   4        1.01        3.47      4.55 o 
  -9   8   4        0.15       -0.80      3.69 o 
  -8   8   4        9.62       17.30      6.62 o 
  -7   8   4        0.00        1.22      1.93 o 
  -6   8   4       24.81       21.48      7.64 o 
  -5   8   4       42.84       41.46      9.39 o 
  -4   8   4        2.35       15.40      5.89 o 
  -3   8   4       76.80       76.24     12.10 o 
  -2   8   4       94.72       85.86      5.85 o 
  -1   8   4       68.11       65.68      4.93 o 
   0   8   4       16.31       21.58      2.66 o 
   1   8   4        4.05        1.81      1.36 o 
   2   8   4        4.64        1.34      1.02 o 
   3   8   4        5.36        6.30      3.45 o 
   4   8   4        0.65       13.96      3.94 o 
   5   8   4        5.09        7.13      2.61 o 
   6   8   4        1.89        3.50      2.61 o 
   7   8   4        0.50        0.17      3.16 o 
   8   8   4        0.43       -3.21      3.08 o 
   9   8   4        0.01       -1.85      2.48 o 
  10   8   4        0.16       -0.72      2.55 o 
  11   8   4        0.73        4.30      2.94 o 
  -9   9   4        1.55        4.25      4.32 o 
  -8   9   4       11.28       14.61      6.52 o 
  -7   9   4        9.53       11.77      5.90 o 
  -6   9   4        2.46        3.06      3.26 o 
  -5   9   4       26.09       32.26      8.59 o 
  -4   9   4       48.99       68.31     12.61 o 
  -3   9   4        0.22        0.19      2.30 o 
  -2   9   4       30.46       48.53     10.12 o 
  -1   9   4       72.17       84.01     11.06 o 
   0   9   4        4.25        6.47      1.22 o 
   1   9   4        0.12       -0.88      1.48 o 
   2   9   4        0.05       -1.55      1.77 o 
   3   9   4        3.95        4.73      2.02 o 
   4   9   4        5.69        9.98      4.50 o 
   5   9   4       10.92        9.55      4.82 o 
   6   9   4        0.24        5.68      2.94 o 
   7   9   4        1.98        0.07      1.58 o 
   8   9   4        0.53       -1.23      1.46 o 
   9   9   4        0.61        1.94      3.06 o 
  -7  10   4        2.31       10.92      5.70 o 
  -6  10   4        1.37        2.23      3.16 o 
  -5  10   4        0.87        4.10      3.23 o 
  -4  10   4        2.34        2.53      3.36 o 
  -3  10   4        2.90        1.54      1.85 o 
  -2  10   4        4.15        4.58      3.18 o 
  -1  10   4        0.02        2.34      4.23 o 
   0  10   4        1.17        3.54      5.43 o 
   1  10   4        0.08        0.88      3.84 o 
   2  10   4        6.16       -0.91      2.50 o 
   3  10   4       11.72       24.57      6.01 o 
   4  10   4        7.41       12.59      4.97 o 
   5  10   4        1.70       13.20      7.27 o 
   6  10   4        0.25        3.24      4.09 o 
   7  10   4        0.68       -1.14      1.42 o 
  -4  11   4        0.42       -1.41      2.88 o 
  -3  11   4        2.47        2.92      3.43 o 
  -2  11   4       11.01        9.44      3.98 o 
  -1  11   4        1.57       -0.41     13.81 o 
   0  11   4        0.79       -2.75      3.91 o 
   1  11   4        4.44        4.12      2.26 o 
   2  11   4        1.66        1.46      8.15 o 
   3  11   4        0.01        8.66      4.36 o 
   4  11   4        0.96        5.10      5.52 o 
 -15   1   5        0.36        3.11      2.38 o 
 -14   1   5        1.09       -0.23      1.92 o 
 -13   1   5        4.76        7.15      3.27 o 
 -12   1   5       12.01       13.89      3.90 o 
 -11   1   5        3.30        2.54      2.90 o 
 -10   1   5       49.27       33.06      5.16 o 
  -9   1   5       30.67       26.63      4.53 o 
  -8   1   5       32.85       29.85      3.47 o 
  -7   1   5        3.89        5.58      1.24 o 
  -6   1   5      240.74      241.16      8.40 o 
  -5   1   5        8.35       18.66      2.17 o 
  -4   1   5      271.18      311.30      8.98 o 
  -3   1   5     1713.21     1660.38     15.93 o 
  -2   1   5       18.40       13.27      1.03 o 
  -1   1   5      419.81      413.92      6.23 o 
   0   1   5       42.59       45.96      2.28 o 
   1   1   5      438.13      438.49      5.95 o 
   2   1   5      886.06      920.05     11.46 o 
   3   1   5     1033.23     1091.52     15.39 o 
   4   1   5       67.10       81.91      5.23 o 
   5   1   5       87.43       84.90      9.73 o 
   6   1   5      197.82      196.56     11.10 o 
   7   1   5      190.88      190.93     12.49 o 
   8   1   5       12.19       15.70      3.44 o 
   9   1   5      625.61      643.92     23.25 o 
  10   1   5      206.98      212.25     13.97 o 
  11   1   5       15.81       15.31      4.02 o 
  12   1   5        0.96       -0.13      1.21 o 
  13   1   5        1.53        0.79      1.24 o 
  14   1   5        0.00        0.90      1.45 o 
  15   1   5        1.99        2.13      1.49 o 
 -15   2   5        3.92        8.39      3.54 o 
 -14   2   5        1.72        1.73      4.69 o 
 -13   2   5        1.30        4.58      3.36 o 
 -12   2   5       11.88       13.06      3.94 o 
 -11   2   5       69.31       68.45      6.44 o 
 -10   2   5        0.02       -0.87      1.03 o 
  -9   2   5        2.81        1.11      1.31 o 
  -8   2   5       34.64       35.35      3.85 o 
  -7   2   5      151.95      145.42      9.06 o 
  -6   2   5        2.74        3.05      1.53 o 
  -5   2   5      685.87      686.47     12.19 o 
  -4   2   5      686.53      594.72     12.10 o 
  -3   2   5     3297.64     3491.27     53.57 o 
  -2   2   5     3218.02     2896.77     14.83 o 
  -1   2   5      320.98      257.99      4.28 o 
   0   2   5       37.59       41.26      2.28 o 
   1   2   5      579.03      659.83      9.42 o 
   2   2   5        4.06        5.13      1.07 o 
   3   2   5     3219.31     3442.48     28.93 o 
   4   2   5     3382.79     3593.27     38.91 o 
   5   2   5       14.24       20.24      3.76 o 
   6   2   5       56.69       52.85      6.03 o 
   7   2   5      451.87      465.20     11.91 o 
   8   2   5      366.58      364.01     17.73 o 
   9   2   5        8.15        6.88      2.79 o 
  10   2   5      198.75      212.65     14.10 o 
  11   2   5        0.44       -2.57      2.63 o 
  12   2   5       19.66       18.57      4.60 o 
  13   2   5        1.03        1.00      1.83 o 
  14   2   5        2.51        0.43      1.07 o 
  15   2   5        2.41        0.76      4.72 o 
 -14   3   5        0.28        4.31      2.17 o 
 -13   3   5        5.30        6.00      3.31 o 
 -12   3   5       19.44       23.58      5.26 o 
 -11   3   5        9.67       10.23      1.92 o 
 -10   3   5        1.36        4.00      1.81 o 
  -9   3   5      165.83      177.46      6.89 o 
  -8   3   5        2.63        4.13      1.00 o 
  -7   3   5      180.75      212.16     10.80 o 
  -6   3   5      596.76      623.48     16.84 o 
  -5   3   5      270.91      282.00      9.98 o 
  -4   3   5       86.72       80.37      2.87 o 
  -3   3   5      102.89      118.30      4.51 o 
  -2   3   5     1448.74     1501.43     15.69 o 
  -1   3   5     1218.71     1136.67     34.78 o 
   0   3   5       24.60       21.73      1.69 o 
   1   3   5        9.84       12.72      1.69 o 
   2   3   5      354.23      408.93     10.02 o 
   3   3   5      508.14      572.06     12.50 o 
   4   3   5     1138.64     1301.07     22.80 o 
   5   3   5      152.71      144.35      8.05 o 
   6   3   5       16.03       19.26      3.29 o 
   7   3   5      133.81      115.22     13.53 o 
   8   3   5      201.54      179.04     17.58 o 
   9   3   5       14.76       17.36      3.87 o 
  10   3   5        0.93        0.94      1.23 o 
  11   3   5        0.80        1.52      1.32 o 
  12   3   5        6.28        1.10      2.23 o 
  13   3   5        3.17        0.65      1.84 o 
  14   3   5        0.00        0.70      1.16 o 
 -14   4   5        0.00        1.67      1.99 o 
 -13   4   5        0.24        1.40      1.63 o 
 -12   4   5        0.00        3.00      3.63 o 
 -11   4   5        2.26        5.19      3.70 o 
 -10   4   5        1.36        1.41      0.89 o 
  -9   4   5       83.85       89.53      5.59 o 
  -8   4   5      176.43      151.48     12.68 o 
  -7   4   5       59.59       59.11      3.28 o 
  -6   4   5      199.73      225.84      6.77 o 
  -5   4   5      119.59      146.01      3.85 o 
  -4   4   5       76.43       67.75      3.98 o 
  -3   4   5      301.54      330.26      8.76 o 
  -2   4   5       37.17       29.75      3.45 o 
  -1   4   5        4.11        3.49      1.30 o 
   0   4   5      141.61      137.05      3.37 o 
   1   4   5      819.12      764.75     16.81 o 
   2   4   5      694.44      654.89     13.67 o 
   3   4   5       44.36       34.01      3.26 o 
   4   4   5       38.25       30.47      3.71 o 
   5   4   5       50.03       52.45      3.91 o 
   6   4   5      105.47      121.79     11.61 o 
   7   4   5       34.20       38.84      7.99 o 
   8   4   5       18.34        9.41      4.73 o 
   9   4   5       84.11       95.08     13.71 o 
  10   4   5       41.49       55.44      7.65 o 
  11   4   5        3.35        5.21      2.95 o 
  12   4   5        0.57       -0.56      1.16 o 
  13   4   5        1.85        2.64      2.06 o 
  14   4   5        0.43        4.16      2.48 o 
 -13   5   5        0.26       -1.73      4.76 o 
 -12   5   5        0.18       -2.65      2.16 o 
 -11   5   5       14.38        7.56      4.67 o 
 -10   5   5       36.29       30.26      8.88 o 
  -9   5   5        0.54        0.26      0.52 o 
  -8   5   5       15.94       14.81      1.98 o 
  -7   5   5       54.93       61.95      4.77 o 
  -6   5   5       48.47       48.45      3.07 o 
  -5   5   5        1.02        1.68      0.69 o 
  -4   5   5      136.89      129.56      6.32 o 
  -3   5   5      434.11      430.29     12.57 o 
  -2   5   5       33.97       33.40      3.52 o 
  -1   5   5      287.98      288.34     10.68 o 
   0   5   5       55.60       54.14      2.91 o 
   1   5   5       50.11       58.78      4.92 o 
   2   5   5      671.08      703.96     12.66 o 
   3   5   5      325.68      332.36      9.26 o 
   4   5   5      102.23      109.22      5.79 o 
   5   5   5        2.69        8.47      2.29 o 
   6   5   5        0.13        3.25      6.33 o 
   7   5   5       23.70       25.84      6.92 o 
   8   5   5        1.22        6.28      4.07 o 
   9   5   5        0.40        2.78      1.84 o 
  10   5   5        2.52        3.14      3.51 o 
  11   5   5        3.77        4.06      4.01 o 
  12   5   5        0.17       -0.78      1.97 o 
  13   5   5        0.27       -0.33      1.65 o 
 -12   6   5        0.11        1.05      2.17 o 
 -11   6   5        0.02        0.21      2.39 o 
 -10   6   5        0.83        7.38      4.59 o 
  -9   6   5        0.35       -1.19      2.94 o 
  -8   6   5       11.55       15.33      6.20 o 
  -7   6   5       95.14       71.97      5.19 o 
  -6   6   5       11.80        7.86      1.41 o 
  -5   6   5       70.37       81.02      6.74 o 
  -4   6   5        0.02        0.39      1.30 o 
  -3   6   5        4.25        0.87      1.24 o 
  -2   6   5        1.33        2.74      1.18 o 
  -1   6   5        4.19        4.88      1.36 o 
   0   6   5        3.61        3.77      0.61 o 
   1   6   5        1.09        0.79      0.75 o 
   2   6   5      554.19      518.18     11.71 o 
   3   6   5      208.83      224.27     10.03 o 
   4   6   5      246.78      272.63     17.12 o 
   5   6   5        9.21        7.62      2.71 o 
   6   6   5        1.73        3.67      2.53 o 
   7   6   5       15.92       20.28      6.86 o 
   8   6   5        3.64        5.84      3.51 o 
   9   6   5       14.13       22.60      5.10 o 
  10   6   5        0.14        0.98      2.18 o 
  11   6   5        2.12        8.71      5.83 o 
  12   6   5        0.29        2.83      2.10 o 
  13   6   5        0.40       -1.90      2.76 o 
 -11   7   5        0.59        3.44      1.91 o 
 -10   7   5        0.81        1.80      2.76 o 
  -9   7   5        0.88       -1.03      1.51 o 
  -8   7   5        2.28        4.83      2.41 o 
  -7   7   5       24.48       34.19      9.27 o 
  -6   7   5       61.16       66.68     11.98 o 
  -5   7   5        4.24        1.19      1.16 o 
  -4   7   5        1.87        1.04      0.88 o 
  -3   7   5       30.88       32.06      4.81 o 
  -2   7   5       68.69       57.87      6.53 o 
  -1   7   5       64.89       76.01      7.47 o 
   0   7   5        2.82        3.13      0.93 o 
   1   7   5       58.22       61.74      4.22 o 
   2   7   5       45.51       39.20      5.48 o 
   3   7   5       15.87       24.39      3.56 o 
   4   7   5        3.38        5.40      1.97 o 
   5   7   5       37.78       40.97      6.13 o 
   6   7   5       34.97       40.02      6.29 o 
   7   7   5       12.21       20.93      6.30 o 
   8   7   5        0.45        1.83      3.54 o 
   9   7   5        4.70        0.39      2.65 o 
  10   7   5        5.34        9.68      5.60 o 
  11   7   5        4.55       -2.17      2.70 o 
  12   7   5        6.14        9.57      5.21 o 
 -10   8   5        1.44        1.87      2.80 o 
  -9   8   5        2.85        9.35      4.87 o 
  -8   8   5       11.33       13.05      6.49 o 
  -7   8   5        1.25        2.16      2.66 o 
  -6   8   5       11.85       10.97      5.21 o 
  -5   8   5       48.23       71.45     12.88 o 
  -4   8   5       47.46       53.57     10.69 o 
  -3   8   5       26.94       29.39      4.90 o 
  -2   8   5        7.17        3.73      1.81 o 
  -1   8   5        9.40       12.02      2.83 o 
   0   8   5        1.68        2.24      1.83 o 
   1   8   5        8.49        2.40      2.03 o 
   2   8   5        2.67        2.79      1.53 o 
   3   8   5       14.40        9.46      2.82 o 
   4   8   5       14.30       14.90      3.33 o 
   5   8   5        0.19       -0.30      2.33 o 
   6   8   5        0.14       -0.70      1.91 o 
   7   8   5        1.23       -0.09      2.38 o 
   8   8   5        2.38        3.14      1.66 o 
   9   8   5       14.71       15.35      6.05 o 
  10   8   5        3.29       -1.48      3.74 o 
  -9   9   5        2.13        7.01      5.23 o 
  -8   9   5        4.88        1.87      3.67 o 
  -7   9   5        5.83        6.61      3.52 o 
  -6   9   5        0.34        2.50      3.71 o 
  -5   9   5        0.00       -6.87      5.48 o 
  -4   9   5        1.46       -2.40      2.85 o 
  -3   9   5        4.10        0.41      2.53 o 
  -2   9   5       13.74       19.15      6.76 o 
  -1   9   5       30.82       38.03     12.66 o 
   0   9   5        2.05        5.93      3.19 o 
   1   9   5        0.00       -4.17      2.78 o 
   2   9   5        1.06       -2.45      1.63 o 
   3   9   5        0.40        0.35      1.20 o 
   4   9   5        2.64        6.95      3.19 o 
   5   9   5        5.05        6.09      2.61 o 
   6   9   5        0.00       -0.63      1.96 o 
   7   9   5        0.24       -1.65      2.38 o 
   8   9   5        0.00       -1.21      3.91 o 
   9   9   5        0.15       -4.47      3.80 o 
  -7  10   5        0.13        0.78      1.73 o 
  -6  10   5        1.23       -1.63      2.83 o 
  -5  10   5        4.73        6.04      4.04 o 
  -4  10   5        7.79       -4.57      4.90 o 
  -3  10   5        3.30        2.95      2.56 o 
  -2  10   5        2.39       -4.30      4.19 o 
  -1  10   5       18.93       13.90      6.40 o 
   0  10   5        0.44       -3.05      3.20 o 
   1  10   5        0.18       -3.79      2.74 o 
   2  10   5        0.10       -3.55      2.43 o 
   3  10   5        3.85        2.00      4.04 o 
   4  10   5        0.04        9.32      7.23 o 
   5  10   5        0.00        8.58      5.37 o 
   6  10   5        0.08        7.33      5.76 o 
  -3  11   5       10.55        6.39      5.31 o 
  -2  11   5        7.99        4.09      4.79 o 
  -1  11   5        0.65       -0.43      6.90 o 
   0  11   5        1.14       -5.84      3.89 o 
   1  11   5        1.57       -5.85      3.90 o 
   2  11   5        0.35        0.73      2.22 o 
   3  11   5        2.48        7.49      5.31 o 
 -15   0   6        0.20        2.91      3.52 o 
 -14   0   6        2.99        7.84      4.77 o 
 -13   0   6        0.22       -3.38      4.62 o 
 -12   0   6       73.96       95.05     14.47 o 
 -11   0   6        2.24        4.56      3.73 o 
 -10   0   6        8.30        0.59      1.36 o 
  -9   0   6        7.78       11.88      2.37 o 
  -8   0   6       64.08       47.28      4.63 o 
  -7   0   6      289.25      269.17     10.11 o 
  -6   0   6      159.05      167.87      7.26 o 
  -5   0   6       35.54       31.74      2.98 o 
  -4   0   6     1740.26     2046.47     28.96 o 
  -3   0   6      702.81      788.94     16.95 o 
  -2   0   6      191.09      203.16      8.36 o 
  -1   0   6     1335.59     1219.89     20.30 o 
   0   0   6      722.46      796.22     17.22 o 
   1   0   6     1222.46     1206.91     17.37 o 
   2   0   6     3595.37     3823.12     36.90 o 
   3   0   6     1773.31     1808.98     22.89 o 
   4   0   6      181.86      226.13     11.19 o 
   5   0   6     1356.57     1443.35     30.00 o 
   6   0   6      628.68      660.37     22.80 o 
   7   0   6      278.51      256.70     14.20 o 
   8   0   6       65.49       83.93     11.66 o 
   9   0   6      154.14      147.93     16.22 o 
  10   0   6       43.37       55.33     10.35 o 
  11   0   6      129.83      157.23     18.26 o 
  12   0   6        3.97        7.57      4.60 o 
  13   0   6       20.09       14.42      6.19 o 
  14   0   6        3.02        4.16      2.89 o 
  15   0   6        0.74       -1.26      3.88 o 
 -15   1   6        1.04        0.40      1.80 o 
 -14   1   6        2.60        2.21      3.30 o 
 -13   1   6        9.17       11.73      3.82 o 
 -12   1   6        1.27        1.09      1.71 o 
 -11   1   6       57.57       53.12      7.53 o 
 -10   1   6       37.92       36.71      4.30 o 
  -9   1   6       24.86       26.00      4.51 o 
  -8   1   6       94.65      104.64      6.36 o 
  -7   1   6      253.80      274.36     10.56 o 
  -6   1   6       78.27       79.48      4.82 o 
  -5   1   6      227.80      248.45      7.28 o 
  -4   1   6       19.88       23.97      2.65 o 
  -3   1   6     4084.58     4334.32     31.46 o 
  -2   1   6     1410.24     1249.47     11.58 o 
  -1   1   6       24.19       24.18      1.67 o 
   0   1   6       30.90       40.77      1.86 o 
   1   1   6       28.38       33.91      2.02 o 
   2   1   6     1737.53     1700.68     15.27 o 
   3   1   6     1432.34     1478.85     18.79 o 
   4   1   6       85.95       88.56      5.02 o 
   5   1   6       48.92       63.80      5.29 o 
   6   1   6      144.98      129.58      7.79 o 
   7   1   6       10.10        7.88      2.08 o 
   8   1   6       62.43       47.31      6.23 o 
   9   1   6       40.12       45.87      6.50 o 
  10   1   6       40.99       45.36      6.73 o 
  11   1   6       43.77       38.80      6.52 o 
  12   1   6        0.36        4.22      2.24 o 
  13   1   6        1.17       -0.40      1.37 o 
  14   1   6        1.24       -1.23      1.70 o 
  15   1   6        0.21       -3.11      2.07 o 
 -15   2   6        1.30        0.80      2.43 o 
 -14   2   6        0.67       -0.95      1.55 o 
 -13   2   6        0.36        1.21      1.63 o 
 -12   2   6        0.49       -0.96      3.07 o 
 -11   2   6        0.72        2.19      1.54 o 
 -10   2   6       53.73       54.53      6.76 o 
  -9   2   6      153.01      160.44     11.14 o 
  -8   2   6        1.78        2.48      1.26 o 
  -7   2   6      150.09      146.83      9.20 o 
  -6   2   6       30.91       30.38      3.12 o 
  -5   2   6        1.28        1.03      1.18 o 
  -4   2   6        0.11        1.69      0.71 o 
  -3   2   6     1292.26     1492.95     18.56 o 
  -2   2   6      117.57      114.15      3.22 o 
  -1   2   6       79.11       96.98      3.36 o 
   0   2   6       38.02       32.91      2.27 o 
   1   2   6      177.95      235.05      6.02 o 
   2   2   6       15.33       21.61      2.11 o 
   3   2   6      941.05      910.52     13.69 o 
   4   2   6      226.43      298.88      8.42 o 
   5   2   6      159.24      147.96      9.77 o 
   6   2   6        6.61        8.87      2.50 o 
   7   2   6      107.86      110.66      9.43 o 
   8   2   6       24.43       14.83      4.12 o 
   9   2   6       29.14       26.59      4.91 o 
  10   2   6       98.29      106.11     10.27 o 
  11   2   6        2.68        1.83      2.48 o 
  12   2   6        0.69       -1.03      1.32 o 
  13   2   6        0.97        3.63      1.59 o 
  14   2   6        0.31       -0.18      5.07 o 
 -14   3   6        1.34        1.33      6.17 o 
 -13   3   6        0.25        0.02      1.33 o 
 -12   3   6        0.58        3.13      2.14 o 
 -11   3   6        0.05       -0.67      1.62 o 
 -10   3   6       17.67       12.94      3.03 o 
  -9   3   6       22.18       23.59      3.51 o 
  -8   3   6       49.52       52.08      5.93 o 
  -7   3   6      171.88      171.55      9.76 o 
  -6   3   6      237.24      282.64     11.39 o 
  -5   3   6      169.75      161.90      6.78 o 
  -4   3   6        1.44        1.32      0.77 o 
  -3   3   6       72.55       70.70      5.84 o 
  -2   3   6     1799.64     1790.94     16.55 o 
  -1   3   6       42.30       50.75      2.32 o 
   0   3   6       17.88       19.30      2.08 o 
   1   3   6      201.28      185.72      5.54 o 
   2   3   6       83.75       77.98      3.89 o 
   3   3   6      170.17      214.95      8.06 o 
   4   3   6       56.68       55.27      4.20 o 
   5   3   6       42.63       42.38      3.46 o 
   6   3   6        2.40       18.48      4.11 o 
   7   3   6       51.59       56.98      9.84 o 
   8   3   6       75.95       74.24     11.42 o 
   9   3   6        0.54        3.97      2.75 o 
  10   3   6        0.20        1.87      1.92 o 
  11   3   6        1.08       -0.66      2.29 o 
  12   3   6        6.87       14.40      4.18 o 
  13   3   6        1.12        1.19      4.30 o 
  14   3   6        0.02        2.77      2.02 o 
 -13   4   6        0.96       -0.96      3.29 o 
 -12   4   6        4.79        5.95      2.61 o 
 -11   4   6        3.95        5.86      2.12 o 
 -10   4   6        2.81        3.49      2.12 o 
  -9   4   6       43.32       37.93      5.26 o 
  -8   4   6       32.19       36.23      4.76 o 
  -7   4   6        0.85        0.78      0.96 o 
  -6   4   6      376.50      373.35      8.57 o 
  -5   4   6       19.92       19.59      2.11 o 
  -4   4   6      161.86      132.81      5.26 o 
  -3   4   6      215.70      215.38      6.86 o 
  -2   4   6      273.27      321.90     14.56 o 
  -1   4   6      153.87      169.20      8.97 o 
   0   4   6        0.25       -0.10      0.51 o 
   1   4   6      828.30      825.83     12.30 o 
   2   4   6     2532.74     2547.32     27.77 o 
   3   4   6       61.53       72.75      4.40 o 
   4   4   6       20.67       24.11      3.15 o 
   5   4   6       35.72       31.30      4.22 o 
   6   4   6      128.10      130.84     10.64 o 
   7   4   6       59.34       75.06     11.53 o 
   8   4   6       37.93       37.83      8.50 o 
   9   4   6       39.91       44.49      9.64 o 
  10   4   6        0.43        0.19      2.80 o 
  11   4   6        1.61        0.34      3.13 o 
  12   4   6        1.95        0.23      1.75 o 
  13   4   6        2.97        4.66      2.70 o 
  14   4   6        0.01       -2.28      4.01 o 
 -13   5   6        1.22       -2.61      4.29 o 
 -12   5   6        0.03        6.94      4.34 o 
 -11   5   6        5.33        7.30      4.67 o 
 -10   5   6        0.21        2.78      4.90 o 
  -9   5   6       59.24       70.74      6.99 o 
  -8   5   6      145.13      146.78      9.96 o 
  -7   5   6      228.14      217.90      6.81 o 
  -6   5   6        0.26        1.67      0.47 o 
  -5   5   6       72.75       76.77      5.43 o 
  -4   5   6      162.77      187.92      7.39 o 
  -3   5   6      177.42      170.23      9.14 o 
  -2   5   6       21.65       19.47      2.69 o 
  -1   5   6        2.72        5.03      1.15 o 
   0   5   6      108.09      101.39      2.93 o 
   1   5   6       26.01       22.63      2.95 o 
   2   5   6       57.96       69.44      4.07 o 
   3   5   6        4.97        4.41      1.39 o 
   4   5   6       71.61       91.77      7.25 o 
   5   5   6       83.47       90.80      8.77 o 
   6   5   6       49.25       60.00      8.02 o 
   7   5   6        0.90       -0.18      2.27 o 
   8   5   6       73.85       78.81     13.01 o 
   9   5   6       88.55       74.77     13.10 o 
  10   5   6        4.53       -2.42      3.80 o 
  11   5   6        0.03       -0.23      2.30 o 
  12   5   6        3.74        3.58      2.34 o 
  13   5   6        0.33        1.67      1.34 o 
 -12   6   6        0.70        0.15      2.72 o 
 -11   6   6        3.51        7.87      5.31 o 
 -10   6   6        1.49        1.42      1.78 o 
  -9   6   6        3.24        0.13      2.57 o 
  -8   6   6        8.42       10.33      5.36 o 
  -7   6   6       46.87       38.70      3.08 o 
  -6   6   6      109.16      140.13     12.77 o 
  -5   6   6        8.87        9.32      2.20 o 
  -4   6   6       13.68       13.12      2.77 o 
  -3   6   6        1.32        4.91      1.65 o 
  -2   6   6        0.91        1.23      1.42 o 
  -1   6   6        2.71       -0.57      0.97 o 
   0   6   6        0.51       51.77      6.24 o 
   1   6   6        8.10        4.83      2.10 o 
   2   6   6       48.43       41.04      3.50 o 
   3   6   6      137.01      179.76      9.16 o 
   4   6   6       22.75       30.76      4.39 o 
   5   6   6        8.99        6.20      2.71 o 
   6   6   6        1.58        1.22      2.09 o 
   7   6   6       49.04       52.88     10.67 o 
   8   6   6       44.45       54.82     11.15 o 
   9   6   6        9.36       10.20      5.50 o 
  10   6   6        1.49       -6.98      4.65 o 
  11   6   6        5.32        2.15      2.53 o 
  12   6   6        0.19        7.12      3.27 o 
 -11   7   6        0.25       -0.63      1.86 o 
 -10   7   6       11.08       15.65      6.79 o 
  -9   7   6        0.38        4.62      3.13 o 
  -8   7   6        0.15       -4.38      3.09 o 
  -7   7   6       26.57       28.37      8.31 o 
  -6   7   6       47.47       56.30     11.15 o 
  -5   7   6       13.21        9.68      2.59 o 
  -4   7   6        0.07       -1.98      3.49 o 
  -3   7   6        0.18       -0.77      1.67 o 
  -2   7   6        2.75        4.02      1.67 o 
  -1   7   6       58.55       62.98      7.07 o 
   0   7   6        5.16        7.67      2.15 o 
   1   7   6        7.47        3.97      1.71 o 
   2   7   6        4.50        5.55      1.60 o 
   3   7   6       33.17       40.07      4.51 o 
   4   7   6       38.71       50.84      5.50 o 
   5   7   6        0.00        4.33      3.63 o 
   6   7   6        0.08        1.60      2.11 o 
   7   7   6        1.44        4.34      5.62 o 
   8   7   6        9.44        8.44      5.14 o 
   9   7   6        0.22       -0.23      2.81 o 
  10   7   6        5.93        7.65      5.22 o 
  11   7   6        0.23        0.76      2.42 o 
  -9   8   6        4.61        2.04      3.20 o 
  -8   8   6        0.31        2.97      2.81 o 
  -7   8   6        8.44       17.34      6.86 o 
  -6   8   6       22.67       25.79      8.15 o 
  -5   8   6       11.86       16.46      6.43 o 
  -4   8   6        0.07       -1.43      3.49 o 
  -3   8   6        0.39       -2.22      3.62 o 
  -2   8   6       52.76       54.28     10.90 o 
  -1   8   6       56.87       63.07     11.90 o 
   0   8   6        0.38       -1.09      1.60 o 
   1   8   6       39.69       32.43      3.14 o 
   2   8   6       16.27       14.73      2.66 o 
   3   8   6        8.39        7.05      2.47 o 
   4   8   6        9.94       10.26      2.83 o 
   5   8   6       23.06       14.18     13.49 o 
   6   8   6       23.32       23.01      5.15 o 
   7   8   6        0.32       -1.32      2.76 o 
   8   8   6        0.05        0.31      1.89 o 
   9   8   6        2.00        8.08      4.39 o 
  10   8   6        2.18        0.77      1.68 o 
  -8   9   6        1.89        0.49      2.22 o 
  -7   9   6        6.81       14.74      6.07 o 
  -6   9   6        3.41        9.64      5.20 o 
  -5   9   6        0.00       -8.56      5.80 o 
  -4   9   6        9.94       11.01      4.56 o 
  -3   9   6       29.08       31.27      9.42 o 
  -2   9   6        7.51        9.45      4.72 o 
  -1   9   6        5.87        3.48      3.79 o 
   0   9   6        1.70        5.01      2.83 o 
   1   9   6        0.11        0.08      2.58 o 
   2   9   6        0.13       -2.85      2.23 o 
   3   9   6        0.56       13.78      4.87 o 
   4   9   6        2.75        5.44      5.23 o 
   5   9   6       16.13       20.44      4.71 o 
   6   9   6        2.95        4.97      2.86 o 
   7   9   6        0.06        1.12      2.50 o 
   8   9   6        1.18        1.31      2.56 o 
  -6  10   6        0.08       -1.40      3.01 o 
  -5  10   6        0.06       -0.75      3.27 o 
  -4  10   6        0.62        2.95      3.16 o 
  -3  10   6        6.38        6.04      3.58 o 
  -2  10   6        3.41        9.22      4.95 o 
  -1  10   6        2.24       -0.53      5.72 o 
   0  10   6        1.65       -3.81      3.44 o 
   1  10   6        0.88        2.08      2.93 o 
   2  10   6        2.00       -3.69      2.88 o 
   3  10   6        0.92       11.21      6.93 o 
   4  10   6        0.28       10.46      8.13 o 
   5  10   6        0.03        2.18      2.64 o 
   6  10   6        2.22        9.70      7.41 o 
  -2  11   6        0.25        2.91      3.29 o 
  -1  11   6        0.08        6.23      2.80 o 
   0  11   6        0.06      -11.63      7.75 o 
   1  11   6        0.96       -5.15      5.08 o 
   2  11   6        0.00        1.65      3.20 o 
 -14   1   7        2.67        5.29      2.69 o 
 -13   1   7        2.03        1.40      1.40 o 
 -12   1   7        0.17        0.71      2.89 o 
 -11   1   7       23.56       29.20      5.38 o 
 -10   1   7        0.15        0.78      0.97 o 
  -9   1   7      696.41      754.53     24.22 o 
  -8   1   7     1004.20     1055.15     20.18 o 
  -7   1   7      168.06      177.46      7.82 o 
  -6   1   7       29.18       33.53      3.22 o 
  -5   1   7     1090.56     1117.15     19.69 o 
  -4   1   7      324.69      287.91      7.97 o 
  -3   1   7       63.06       53.44      2.52 o 
  -2   1   7     2379.04     2700.81     18.81 o 
  -1   1   7      318.02      344.54      7.00 o 
   0   1   7       87.69       82.96      2.88 o 
   1   1   7      479.90      538.59      8.72 o 
   2   1   7      587.50      593.45      8.98 o 
   3   1   7      127.79      162.34      5.09 o 
   4   1   7      389.36      440.46     11.38 o 
   5   1   7      285.25      323.41     11.77 o 
   6   1   7      127.00      110.54      5.77 o 
   7   1   7        0.78        3.41      1.95 o 
   8   1   7        0.02       -0.44      1.93 o 
   9   1   7      137.07      123.75     10.86 o 
  10   1   7      167.12      179.09     17.31 o 
  11   1   7       11.95       14.85      4.23 o 
  12   1   7        6.33        9.45      3.84 o 
  13   1   7        6.60        8.70      3.57 o 
  14   1   7        2.17        2.13      1.67 o 
 -14   2   7        0.08        1.73      2.43 o 
 -13   2   7        6.47        8.27      3.09 o 
 -12   2   7        0.75        1.22      1.97 o 
 -11   2   7        0.58       -2.12      2.56 o 
 -10   2   7       13.56       14.24      3.54 o 
  -9   2   7        1.57       -0.04      1.54 o 
  -8   2   7      526.33      498.56     15.12 o 
  -7   2   7       30.25       36.28      4.72 o 
  -6   2   7       63.13       67.53      5.17 o 
  -5   2   7      125.15      124.53      6.52 o 
  -4   2   7      120.28      136.97      6.31 o 
  -3   2   7       78.68       70.59      3.50 o 
  -2   2   7      898.62      939.73     10.31 o 
  -1   2   7      340.71      262.13      5.83 o 
   0   2   7     1552.47     1599.02     15.47 o 
   1   2   7      410.85      414.58      9.49 o 
   2   2   7      280.38      254.42      6.03 o 
   3   2   7      619.62      613.83     13.12 o 
   4   2   7      237.31      260.45      8.14 o 
   5   2   7      193.03      195.12      7.53 o 
   6   2   7      115.23      118.69      7.83 o 
   7   2   7        2.13        1.95      1.33 o 
   8   2   7        7.37        6.94      2.03 o 
   9   2   7        0.06       -0.41      1.24 o 
  10   2   7        0.08       -0.67      3.02 o 
  11   2   7       14.31       19.12      5.02 o 
  12   2   7        6.39        2.95      3.08 o 
  13   2   7        0.80       -1.34      2.08 o 
  14   2   7        0.22        0.99      3.23 o 
 -14   3   7        1.41        0.36      2.83 o 
 -13   3   7        0.10       -1.56      1.96 o 
 -12   3   7        4.15        4.52      2.27 o 
 -11   3   7        1.20        1.99      1.53 o 
 -10   3   7        6.33        5.73      2.53 o 
  -9   3   7       26.74       36.82      4.26 o 
  -8   3   7        0.01       -0.59      1.32 o 
  -7   3   7       92.29       88.79      7.68 o 
  -6   3   7       35.31       41.10      4.43 o 
  -5   3   7      192.60      195.37      7.62 o 
  -4   3   7      435.35      409.84     10.67 o 
  -3   3   7      316.38      335.91     20.29 o 
  -2   3   7       14.33       20.13      1.67 o 
  -1   3   7        9.48       10.96      1.22 o 
   0   3   7       87.37       82.80      3.85 o 
   1   3   7       21.72       17.35      2.73 o 
   2   3   7      698.31      681.78     12.03 o 
   3   3   7      307.54      281.83      8.33 o 
   4   3   7      302.97      297.89     10.10 o 
   5   3   7        1.32        2.54      1.42 o 
   6   3   7       51.88       28.40      6.66 o 
   7   3   7      264.60      265.30     21.44 o 
   8   3   7       44.87       33.40      8.42 o 
   9   3   7        0.02       -0.50      2.08 o 
  10   3   7       12.87        8.73      2.81 o 
  11   3   7        6.09        7.65      2.93 o 
  12   3   7        2.93        2.82      2.43 o 
  13   3   7        2.19       -0.30      1.53 o 
  14   3   7        0.32        3.82      2.85 o 
 -13   4   7        3.47        5.25      3.86 o 
 -12   4   7        0.48       -0.18      2.84 o 
 -11   4   7        1.30        2.57      1.76 o 
 -10   4   7       11.69       16.71      3.80 o 
  -9   4   7        1.04        1.45      0.94 o 
  -8   4   7       45.85       45.81      5.09 o 
  -7   4   7        0.19        1.51      0.96 o 
  -6   4   7       29.01       33.32      3.45 o 
  -5   4   7        1.89        0.38      1.30 o 
  -4   4   7        2.49        3.78      0.85 o 
  -3   4   7       84.80       88.89      3.97 o 
  -2   4   7      249.13      236.77     10.32 o 
  -1   4   7      108.16       92.64      6.92 o 
   0   4   7       15.77       13.65      1.58 o 
   1   4   7        0.04        0.19      1.77 o 
   2   4   7      236.03      270.48      7.88 o 
   3   4   7       10.95       12.73      2.29 o 
   4   4   7       56.20       74.29      6.80 o 
   5   4   7        5.70        7.79      3.07 o 
   6   4   7       11.99       23.83      5.82 o 
   7   4   7       12.10       11.29      4.68 o 
   8   4   7       50.04       57.91     10.89 o 
   9   4   7       30.23       30.05      7.96 o 
  10   4   7        4.20        0.75      1.63 o 
  11   4   7        0.77        0.16      1.35 o 
  12   4   7        4.67        1.04      2.56 o 
  13   4   7        0.63       -2.49      2.48 o 
 -12   5   7        1.05       -1.27      2.26 o 
 -11   5   7       18.73       16.01      7.55 o 
 -10   5   7        2.99        8.36      5.19 o 
  -9   5   7        2.83        3.11      1.40 o 
  -8   5   7       10.85       12.48      2.12 o 
  -7   5   7       34.79       28.06      3.14 o 
  -6   5   7       11.74       12.42      2.86 o 
  -5   5   7       23.28       21.10      2.21 o 
  -4   5   7        1.67        0.72      0.70 o 
  -3   5   7       12.26        7.81      1.71 o 
  -2   5   7       14.61       16.21      4.88 o 
  -1   5   7       44.28       39.39      4.96 o 
   0   5   7       30.15       36.11      2.84 o 
   1   5   7       29.80       31.11      2.10 o 
   2   5   7       59.96       53.51      3.76 o 
   3   5   7        2.33        2.55      1.52 o 
   4   5   7        0.75        9.41      2.93 o 
   5   5   7       20.91       18.65      4.28 o 
   6   5   7       56.39       55.59      7.47 o 
   7   5   7        4.33        7.20      4.73 o 
   8   5   7       13.33       12.41      5.12 o 
   9   5   7        0.25        1.40      3.43 o 
  10   5   7        3.79        2.29      1.58 o 
  11   5   7        0.12       -2.50      2.29 o 
  12   5   7        3.50        6.17      2.62 o 
  13   5   7        0.81        2.07      3.65 o 
 -11   6   7        0.90        1.54      3.48 o 
 -10   6   7        0.52        1.92      2.68 o 
  -9   6   7        1.49        2.00      2.23 o 
  -8   6   7        3.28        3.76      3.76 o 
  -7   6   7        7.29        1.51      2.15 o 
  -6   6   7       79.01       70.78      5.32 o 
  -5   6   7        1.12       -0.11      0.95 o 
  -4   6   7       12.71       14.68      2.99 o 
  -3   6   7       92.43       98.74      7.80 o 
  -2   6   7       82.56       68.00      6.64 o 
  -1   6   7      124.33      136.07      9.89 o 
   0   6   7      153.57      144.60     10.49 o 
   1   6   7      485.17      508.86     10.15 o 
   2   6   7       20.28        6.81      2.12 o 
   3   6   7        0.04        4.44      1.88 o 
   4   6   7       11.79       19.62      3.40 o 
   5   6   7       61.37       63.71      8.10 o 
   6   6   7        0.58        1.07      2.55 o 
   7   6   7       29.18       28.19      5.85 o 
   8   6   7       12.23       10.82      4.87 o 
   9   6   7        0.00        0.78      3.30 o 
  10   6   7        0.29       -7.68      5.52 o 
  11   6   7        0.50        2.01      3.16 o 
  12   6   7        0.90        3.80      2.96 o 
 -10   7   7       18.65       20.13      7.79 o 
  -9   7   7       13.79       14.17      6.69 o 
  -8   7   7        4.93        5.21      3.33 o 
  -7   7   7        0.00       10.73      5.46 o 
  -6   7   7        1.46        3.80      2.71 o 
  -5   7   7       38.32       50.72     10.43 o 
  -4   7   7       45.24       52.03      6.00 o 
  -3   7   7      135.56      113.48      9.58 o 
  -2   7   7        0.11       -0.46      0.86 o 
  -1   7   7      129.06      127.60     10.30 o 
   0   7   7      141.55      193.12     18.99 o 
   1   7   7        1.22        0.32      1.38 o 
   2   7   7        3.66        1.71      1.43 o 
   3   7   7        4.32        2.74      1.94 o 
   4   7   7       47.58       64.55      6.18 o 
   5   7   7       60.29       61.55      9.71 o 
   6   7   7        0.04        4.95      6.32 o 
   7   7   7       42.01       60.10      8.24 o 
   8   7   7       24.31       25.52      7.53 o 
   9   7   7        0.04        1.32      3.05 o 
  10   7   7        1.06       -0.73      2.90 o 
  11   7   7        0.73        9.06      5.21 o 
  -9   8   7        1.36        2.92      4.36 o 
  -8   8   7        4.02        6.55      5.12 o 
  -7   8   7       16.29       18.09      6.55 o 
  -6   8   7        4.79        8.56      5.45 o 
  -5   8   7        4.40        3.52      3.49 o 
  -4   8   7        1.81        1.28      2.82 o 
  -3   8   7        4.60        2.00      2.79 o 
  -2   8   7       32.06       28.18      8.33 o 
  -1   8   7       56.66       54.61     11.15 o 
   0   8   7        8.19        0.51      3.56 o 
   1   8   7       16.95       26.42      4.67 o 
   2   8   7        0.03       -1.88      1.26 o 
   3   8   7       70.92       76.96      6.76 o 
   4   8   7       53.32       72.64      6.91 o 
   5   8   7       38.29       48.09      7.99 o 
   6   8   7        7.08       11.65      3.69 o 
   7   8   7        0.24        1.29      2.42 o 
   8   8   7        0.17        4.47      3.37 o 
   9   8   7        1.42       -0.03      2.37 o 
  10   8   7        1.48        4.36      2.98 o 
  -7   9   7        7.62        5.43      3.00 o 
  -6   9   7        3.40        5.18      4.36 o 
  -5   9   7        0.87       -2.69      4.19 o 
  -4   9   7        2.32       -2.36      3.57 o 
  -3   9   7        2.10        6.97      5.56 o 
  -2   9   7        6.71       10.97      6.01 o 
  -1   9   7        0.53       -8.61      7.60 o 
   0   9   7        0.95       -3.38      3.87 o 
   1   9   7        4.57        0.88      6.11 o 
   2   9   7        8.58        5.32      3.45 o 
   3   9   7        2.98        7.45      5.24 o 
   4   9   7        2.38        8.94     10.28 o 
   5   9   7        0.04        4.04      4.29 o 
   6   9   7        0.01        3.47      3.76 o 
   7   9   7        0.03        7.52      5.55 o 
  -5  10   7        0.84       -4.86      5.82 o 
  -4  10   7        0.37        3.02      2.03 o 
  -3  10   7        4.84        3.86      4.00 o 
  -2  10   7       11.06       16.65      6.77 o 
  -1  10   7        0.54       -1.39      6.51 o 
   0  10   7        0.35       -6.01      4.00 o 
   1  10   7        0.11       -0.97      3.02 o 
   2  10   7        1.23       -0.90      3.27 o 
   3  10   7        0.78        4.28      9.22 o 
   4  10   7        8.24       18.09      5.93 o 
   5  10   7       11.80        4.65      4.45 o 
 -14   0   8        0.06        4.06      2.82 o 
 -13   0   8        0.27        0.37      2.24 o 
 -12   0   8        0.46        1.79      4.01 o 
 -11   0   8       11.74       19.39      6.41 o 
 -10   0   8        1.58       -0.66      2.09 o 
  -9   0   8      337.26      338.33     12.29 o 
  -8   0   8      158.68      177.99     15.54 o 
  -7   0   8       15.95       13.22      2.32 o 
  -6   0   8        0.82        0.15      0.44 o 
  -5   0   8      225.27      257.27     11.84 o 
  -4   0   8     1394.78     1323.60     25.88 o 
  -3   0   8      345.44      321.11     12.37 o 
  -2   0   8      347.67      317.81     12.16 o 
  -1   0   8      950.85      972.18     21.18 o 
   0   0   8       19.23       20.50      2.28 o 
   1   0   8      217.75      236.52      8.43 o 
   2   0   8        8.94        8.08      2.25 o 
   3   0   8      343.55      308.09     10.91 o 
   4   0   8     1599.22     1578.77     24.97 o 
   5   0   8      492.23      529.26     15.34 o 
   6   0   8        0.68        2.87      6.82 o 
   7   0   8       37.59       40.84      8.40 o 
   8   0   8      164.21      148.72     16.60 o 
   9   0   8       18.23       14.55      5.32 o 
  10   0   8       26.45       20.12      7.24 o 
  11   0   8       52.87       57.95     11.98 o 
  12   0   8        4.14       10.36      5.02 o 
  13   0   8        1.01       -1.13      1.86 o 
  14   0   8        8.54        6.65      3.97 o 
 -14   1   8        0.00       -0.48      1.34 o 
 -13   1   8        1.59        4.33      2.44 o 
 -12   1   8        1.68        1.18      1.54 o 
 -11   1   8        0.30       -0.12      4.12 o 
 -10   1   8       54.19       55.45      7.08 o 
  -9   1   8       74.41       79.81      5.94 o 
  -8   1   8       33.94       43.89      6.24 o 
  -7   1   8      240.76      258.46      9.69 o 
  -6   1   8      125.93      130.00      6.52 o 
  -5   1   8      370.68      343.41     11.30 o 
  -4   1   8       16.16       20.95      1.59 o 
  -3   1   8      478.76      505.58      8.50 o 
  -2   1   8      249.19      257.22      6.34 o 
  -1   1   8       10.34       19.39      1.82 o 
   0   1   8       51.62       56.00      2.59 o 
   1   1   8      492.99      473.13      8.66 o 
   2   1   8        2.91        6.39      2.11 o 
   3   1   8      226.31      240.61      7.11 o 
   4   1   8       84.18       79.12      3.98 o 
   5   1   8        3.31        3.20      0.91 o 
   6   1   8       27.47       29.55      3.42 o 
   7   1   8       43.41       44.43      5.04 o 
   8   1   8       31.46       26.40      4.98 o 
   9   1   8       13.09       23.19      5.06 o 
  10   1   8        6.94       16.54      4.52 o 
  11   1   8       49.73       54.48      8.07 o 
  12   1   8        7.59        3.43      1.90 o 
  13   1   8        5.50        6.36      3.20 o 
  14   1   8        0.17       -4.74      5.81 o 
 -14   2   8        0.58       -3.95      2.72 o 
 -13   2   8        1.52       -0.70      1.80 o 
 -12   2   8        1.30        1.03      1.24 o 
 -11   2   8        6.80        6.00      2.04 o 
 -10   2   8        4.17        6.28      2.57 o 
  -9   2   8       27.88       25.60      4.62 o 
  -8   2   8        6.51        5.59      1.19 o 
  -7   2   8       70.58       58.20     12.23 o 
  -6   2   8        8.25        6.23      1.93 o 
  -5   2   8       43.23       45.78      4.20 o 
  -4   2   8        0.63        2.16      0.75 o 
  -3   2   8        2.28        3.27      0.81 o 
  -2   2   8      121.71      141.71      4.45 o 
  -1   2   8      131.97      158.20      4.98 o 
   0   2   8       61.81       57.80      3.21 o 
   1   2   8       21.16       15.03      1.66 o 
   2   2   8       74.33       79.17      3.83 o 
   3   2   8       96.71      103.79      4.97 o 
   4   2   8       19.88       13.26      3.81 o 
   5   2   8      171.61      189.68      8.44 o 
   6   2   8       73.95       84.32      6.75 o 
   7   2   8       11.87        4.95      3.82 o 
   8   2   8        0.56        0.58      2.23 o 
   9   2   8        5.94        6.14      1.66 o 
  10   2   8        7.50       11.24      3.69 o 
  11   2   8       54.06       58.21      8.56 o 
  12   2   8       18.76       14.28      4.62 o 
  13   2   8        0.15       -0.03      1.78 o 
  14   2   8        0.14        2.17      2.89 o 
 -13   3   8        2.11        1.41      1.99 o 
 -12   3   8        3.24        3.55      1.89 o 
 -11   3   8       14.42       15.12      3.85 o 
 -10   3   8       89.17      115.61     10.02 o 
  -9   3   8       30.86       24.33      3.43 o 
  -8   3   8        9.36        8.51      3.74 o 
  -7   3   8       22.56       22.34      3.66 o 
  -6   3   8      279.19      283.42     11.74 o 
  -5   3   8       46.33       48.22      4.32 o 
  -4   3   8      224.09      260.33      8.38 o 
  -3   3   8        0.94       -0.59      0.72 o 
  -2   3   8       38.86       31.24      1.92 o 
  -1   3   8        0.05        0.39      0.50 o 
   0   3   8       59.29       66.96      3.75 o 
   1   3   8        6.63        3.63      0.93 o 
   2   3   8        1.70        1.80      0.56 o 
   3   3   8       15.10       16.56      3.30 o 
   4   3   8       16.41       21.21      2.89 o 
   5   3   8       75.82       78.17      6.64 o 
   6   3   8       16.45       21.48      5.16 o 
   7   3   8       20.30        8.74      3.82 o 
   8   3   8       30.85       36.81      8.46 o 
   9   3   8        7.68        4.35      5.38 o 
  10   3   8        6.65        3.81      2.15 o 
  11   3   8       10.95        5.14      2.66 o 
  12   3   8        8.82       18.06      4.68 o 
  13   3   8        9.94        5.96      3.02 o 
 -13   4   8        0.27        2.17      3.92 o 
 -12   4   8        1.32        1.73      3.57 o 
 -11   4   8        2.83        4.48      4.55 o 
 -10   4   8        8.02       13.01      3.32 o 
  -9   4   8       56.92       62.07      6.68 o 
  -8   4   8       72.19       83.96      7.01 o 
  -7   4   8       72.54       76.31      5.90 o 
  -6   4   8        1.50        5.38      1.26 o 
  -5   4   8      162.70      165.88      9.73 o 
  -4   4   8      301.82      301.00     11.42 o 
  -3   4   8      141.97      125.69      6.91 o 
  -2   4   8       96.84      114.63      7.48 o 
  -1   4   8        7.85        7.27      1.92 o 
   0   4   8       42.12       48.08      2.93 o 
   1   4   8        6.11        2.78      1.49 o 
   2   4   8       81.51       89.09      4.73 o 
   3   4   8       50.60       54.09      3.99 o 
   4   4   8       14.16       25.02      3.88 o 
   5   4   8       57.40       61.18      6.14 o 
   6   4   8        0.23        4.25      6.09 o 
   7   4   8       21.57       17.02      5.87 o 
   8   4   8        6.28       16.47      6.06 o 
   9   4   8       16.69       20.52      7.10 o 
  10   4   8       22.19       20.71      5.14 o 
  11   4   8        0.09       -3.55      2.37 o 
  12   4   8        0.55        1.40      1.86 o 
  13   4   8        0.25       -0.33      1.85 o 
 -12   5   8        0.79       -1.38      2.70 o 
 -11   5   8       11.09       13.74      5.62 o 
 -10   5   8        6.65        3.85      3.87 o 
  -9   5   8        0.07       -0.53      2.59 o 
  -8   5   8       16.67       24.79      7.62 o 
  -7   5   8        4.27        2.14      1.57 o 
  -6   5   8       18.35       22.47      3.92 o 
  -5   5   8        2.25        1.70      1.18 o 
  -4   5   8      101.74       99.53      6.18 o 
  -3   5   8       22.69       20.91      3.26 o 
  -2   5   8        0.04        0.21      1.12 o 
  -1   5   8       91.79       88.36      7.61 o 
   0   5   8      272.43      263.93      5.99 o 
   1   5   8       86.72       97.57      5.07 o 
   2   5   8       40.81       44.82      3.50 o 
   3   5   8      129.78      133.04      7.07 o 
   4   5   8      130.66      150.40      7.98 o 
   5   5   8      241.73      262.43     15.99 o 
   6   5   8       57.97       52.83      7.53 o 
   7   5   8       10.58       12.84      4.84 o 
   8   5   8        1.80        1.76      3.46 o 
   9   5   8        0.42       -2.16      2.17 o 
  10   5   8        3.26        3.25      2.73 o 
  11   5   8        0.60        2.40      2.17 o 
  12   5   8        1.40        1.08      1.62 o 
 -11   6   8        0.94        0.18      2.62 o 
 -10   6   8        7.92       13.35      5.72 o 
  -9   6   8        2.17       -4.34      5.01 o 
  -8   6   8        2.37        0.65      2.96 o 
  -7   6   8        0.26        0.00      2.86 o 
  -6   6   8        3.05        5.08      1.58 o 
  -5   6   8        1.18        0.58      1.87 o 
  -4   6   8        0.04       -0.06      2.87 o 
  -3   6   8       25.01       19.62      3.56 o 
  -2   6   8       18.83       14.05      2.88 o 
  -1   6   8        6.76       12.86      3.23 o 
   0   6   8       12.19       12.90      3.85 o 
   1   6   8       19.62       17.05      2.88 o 
   2   6   8      204.69      218.92      9.85 o 
   3   6   8      222.19      222.38      8.78 o 
   4   6   8       23.32       38.50      5.26 o 
   5   6   8        2.99        6.70      2.76 o 
   6   6   8        3.95        3.40      2.13 o 
   7   6   8       46.31       51.67      8.04 o 
   8   6   8        1.99        6.29      3.70 o 
   9   6   8        2.63       -2.00      2.32 o 
  10   6   8        0.01       -0.26      1.85 o 
  11   6   8        1.09       -0.39      2.87 o 
 -10   7   8        4.33       11.21      6.79 o 
  -9   7   8       14.72       19.96      7.63 o 
  -8   7   8       11.50       14.71      5.89 o 
  -7   7   8        5.37        2.25      3.50 o 
  -6   7   8        1.06        1.14      1.74 o 
  -5   7   8        8.61       -0.16      2.92 o 
  -4   7   8        1.02        1.51      1.76 o 
  -3   7   8       18.33       14.77      3.27 o 
  -2   7   8       26.06       25.61      4.55 o 
  -1   7   8       15.09       22.90      4.53 o 
   0   7   8        2.23        4.29      3.24 o 
   1   7   8        0.00        0.12      1.88 o 
   2   7   8       26.89       22.91      2.49 o 
   3   7   8       14.33       15.93      2.90 o 
   4   7   8       71.04       59.00      6.16 o 
   5   7   8       16.72       17.97      7.98 o 
   6   7   8        2.06        4.65      2.53 o 
   7   7   8        5.88        9.99      3.60 o 
   8   7   8        3.68        4.90      4.25 o 
   9   7   8       10.67       20.17      7.47 o 
  10   7   8        0.80        6.26      4.72 o 
  -8   8   8        0.00        4.51      3.85 o 
  -7   8   8        2.61        4.68      4.02 o 
  -6   8   8        0.44       -1.81      3.41 o 
  -5   8   8        0.10        2.57      2.88 o 
  -4   8   8        0.21        5.50      3.89 o 
  -3   8   8        2.63       -0.67      2.23 o 
  -2   8   8        0.16        0.14      2.16 o 
  -1   8   8       23.79       29.47      8.57 o 
   0   8   8       15.39       33.97     11.76 o 
   1   8   8        0.17       -7.80      5.20 o 
   2   8   8       14.23       10.08      2.96 o 
   3   8   8       80.92       86.32     10.65 o 
   4   8   8       51.03       61.71      6.45 o 
   5   8   8        3.87        6.44      4.43 o 
   6   8   8       16.93       19.25      4.66 o 
   7   8   8        2.70        4.32      2.74 o 
   8   8   8        0.16        2.05      2.79 o 
   9   8   8        1.68        0.15      1.54 o 
  -7   9   8        3.06        8.41      5.76 o 
  -6   9   8        4.03       -0.39      2.91 o 
  -5   9   8        2.28       -1.08      3.13 o 
  -4   9   8        0.33       -4.28      4.48 o 
  -3   9   8        2.49        1.06      2.83 o 
  -2   9   8       12.21        6.82      3.65 o 
  -1   9   8        6.32       -5.40     17.89 o 
   0   9   8        6.08       -4.20      4.74 o 
   1   9   8        1.96        2.51      4.68 o 
   2   9   8       12.61       14.74      3.62 o 
   3   9   8       10.68        9.56      5.97 o 
   4   9   8        5.53       13.64      5.51 o 
   5   9   8        0.10       11.18      7.18 o 
   6   9   8        5.78       20.00      8.62 o 
   7   9   8        0.21        4.42      5.15 o 
  -4  10   8        0.28        1.38      2.68 o 
  -3  10   8        1.43        6.06      4.09 o 
  -2  10   8        0.27       -5.59     16.04 o 
  -1  10   8        4.38       -1.41     13.20 o 
   0  10   8        0.14       -0.87      3.82 o 
   1  10   8        0.11        0.98      2.99 o 
   2  10   8        2.62        4.55      3.79 o 
   3  10   8        0.02        1.98      4.16 o 
   4  10   8        1.25       14.24      8.03 o 
   5  10   8        0.88       -5.37      5.16 o 
 -14   1   9        2.62        3.09      2.45 o 
 -13   1   9       14.84       16.94      4.87 o 
 -12   1   9       17.62       23.79      5.30 o 
 -11   1   9        1.56        0.91      1.65 o 
 -10   1   9        9.99        9.09      3.36 o 
  -9   1   9        0.05       -0.64      0.76 o 
  -8   1   9        3.50        4.17      1.12 o 
  -7   1   9      146.00      137.19      7.08 o 
  -6   1   9        0.05       -0.80      0.89 o 
  -5   1   9        4.94        5.23      0.96 o 
  -4   1   9        0.55        0.10      0.56 o 
  -3   1   9       13.80       11.67      1.33 o 
  -2   1   9      700.53      816.28     12.22 o 
  -1   1   9      253.08      233.47      5.53 o 
   0   1   9       36.70       40.98      2.54 o 
   1   1   9        0.89        1.06      0.74 o 
   2   1   9        0.06        2.45      1.85 o 
   3   1   9      117.19      113.22      5.10 o 
   4   1   9      128.95      124.88      5.17 o 
   5   1   9       43.77       46.87      3.59 o 
   6   1   9       26.85       32.14      3.54 o 
   7   1   9        0.00        1.69      1.68 o 
   8   1   9       23.14       22.25      4.71 o 
   9   1   9       28.83       33.68      5.97 o 
  10   1   9        0.47       -0.23      2.14 o 
  11   1   9        7.10        4.43      3.65 o 
  12   1   9        4.42        4.31      2.88 o 
  13   1   9        0.02        1.63      1.65 o 
 -13   2   9        7.03        6.60      3.34 o 
 -12   2   9        0.01       -1.51      1.95 o 
 -11   2   9       20.59       20.79      4.72 o 
 -10   2   9       69.34       75.53      8.52 o 
  -9   2   9       59.84       70.00      7.65 o 
  -8   2   9       40.01       41.41      4.31 o 
  -7   2   9      245.99      251.60     10.05 o 
  -6   2   9       93.77       98.24      7.56 o 
  -5   2   9      269.55      266.65     10.33 o 
  -4   2   9        0.21        1.92      0.70 o 
  -3   2   9       64.71       86.76      3.51 o 
  -2   2   9        7.19        4.06      0.83 o 
  -1   2   9       22.50       16.66      1.82 o 
   0   2   9      188.34      166.20      6.05 o 
   1   2   9      217.80      233.42      7.29 o 
   2   2   9      618.33      664.56     12.80 o 
   3   2   9      419.00      414.42      9.44 o 
   4   2   9       48.24       54.30      4.21 o 
   5   2   9        4.38        6.18      3.45 o 
   6   2   9       57.90       47.78      9.19 o 
   7   2   9      189.80      208.49     14.06 o 
   8   2   9       36.43       31.59      5.60 o 
   9   2   9       16.64       11.31      3.40 o 
  10   2   9       13.19       12.88      4.09 o 
  11   2   9        0.22        6.76      3.02 o 
  12   2   9        1.22       -0.91      2.46 o 
  13   2   9        0.49        3.09      2.24 o 
 -13   3   9        0.02       -1.69      4.26 o 
 -12   3   9        0.15       -3.56      4.04 o 
 -11   3   9        3.19        3.39      1.60 o 
 -10   3   9        0.17        0.90      1.83 o 
  -9   3   9       26.64       41.01      5.70 o 
  -8   3   9      323.79      344.08     17.41 o 
  -7   3   9      139.58      163.25      9.77 o 
  -6   3   9      117.49      124.65      7.95 o 
  -5   3   9        2.40        1.37      0.96 o 
  -4   3   9      165.37      172.27     10.36 o 
  -3   3   9       86.81      100.31      4.08 o 
  -2   3   9       18.15       14.66      1.59 o 
  -1   3   9       13.09       20.76      2.16 o 
   0   3   9       88.19       88.99      4.79 o 
   1   3   9       66.75       58.11      3.66 o 
   2   3   9      189.42      172.98      7.35 o 
   3   3   9      318.79      331.87      8.05 o 
   4   3   9       12.74       11.87      3.12 o 
   5   3   9        6.05        6.63      2.38 o 
   6   3   9        1.28        8.00      3.54 o 
   7   3   9        7.27        3.87      2.97 o 
   8   3   9        1.02        0.74      2.95 o 
   9   3   9       14.84        7.06      2.79 o 
  10   3   9       28.71       37.53      6.81 o 
  11   3   9       21.36       18.20      4.97 o 
  12   3   9        2.14        1.30      2.68 o 
  13   3   9        0.63        4.11      4.47 o 
 -12   4   9        5.02        8.21      5.37 o 
 -11   4   9        0.12        1.71      2.75 o 
 -10   4   9        0.00        1.86      2.78 o 
  -9   4   9        7.34        7.35      2.28 o 
  -8   4   9        0.57       -1.00      1.73 o 
  -7   4   9        5.66        5.14      1.49 o 
  -6   4   9        0.56        0.31      0.83 o 
  -5   4   9       28.42       29.66      4.60 o 
  -4   4   9      128.89      117.39      6.75 o 
  -3   4   9        4.01        0.07      2.04 o 
  -2   4   9       74.17       67.11     10.81 o 
  -1   4   9       17.63       22.10      1.92 o 
   0   4   9        0.46        1.78      1.43 o 
   1   4   9        0.03       -1.58      1.05 o 
   2   4   9       15.66       18.70      2.21 o 
   3   4   9        4.57        6.91      1.61 o 
   4   4   9       13.65       14.91      3.20 o 
   5   4   9       53.66       53.82      5.77 o 
   6   4   9       42.94       28.13      5.46 o 
   7   4   9       11.72       13.04      5.22 o 
   8   4   9        2.17        4.89      4.37 o 
   9   4   9        0.28       -1.64      2.74 o 
  10   4   9        9.32        9.16      3.43 o 
  11   4   9        0.70       -1.21      2.24 o 
  12   4   9        4.44        0.62      1.88 o 
 -11   5   9        5.10        6.80      4.78 o 
 -10   5   9        0.17        8.82      6.08 o 
  -9   5   9        1.25        2.14      1.77 o 
  -8   5   9        4.79        5.51      3.41 o 
  -7   5   9       42.67       37.60      9.28 o 
  -6   5   9       88.97        8.95     48.83 o 
  -5   5   9        3.48       -0.52      1.60 o 
  -4   5   9       12.75        7.38      3.50 o 
  -3   5   9        0.53       -0.11      1.65 o 
  -2   5   9       20.62       16.68      3.18 o 
  -1   5   9       17.79       21.15      3.90 o 
   0   5   9      477.34      441.20      8.56 o 
   1   5   9       27.31       16.84      1.86 o 
   2   5   9        2.48        1.90      1.11 o 
   3   5   9       52.82       55.09      4.81 o 
   4   5   9        8.25        6.73      1.96 o 
   5   5   9        3.38        3.09      3.37 o 
   6   5   9       29.88       24.07      5.33 o 
   7   5   9       13.23       17.91      6.73 o 
   8   5   9        1.05       -0.79      2.74 o 
   9   5   9        8.03        7.93      4.46 o 
  10   5   9        5.70        1.79      1.95 o 
  11   5   9        2.91       -0.38      2.35 o 
  12   5   9        1.07        2.41      3.60 o 
 -10   6   9       14.94       24.32      8.91 o 
  -9   6   9       11.38        9.12      5.23 o 
  -8   6   9        5.63        8.29      5.40 o 
  -7   6   9       20.43       26.16      8.55 o 
  -6   6   9       69.66       91.67     14.96 o 
  -5   6   9       62.42       57.17     11.21 o 
  -4   6   9       17.68       11.44      5.32 o 
  -3   6   9        2.42        0.56      1.52 o 
  -2   6   9       26.30       38.00      5.20 o 
  -1   6   9      130.56      114.00      9.47 o 
   0   6   9       50.61       62.08      6.64 o 
   1   6   9       36.45       34.67      2.37 o 
   2   6   9      190.17      164.59      6.29 o 
   3   6   9       44.05       61.94      8.48 o 
   4   6   9        0.66        3.18      2.06 o 
   5   6   9       45.38       47.14      5.85 o 
   6   6   9       36.38       32.57      6.17 o 
   7   6   9        0.02        1.88      5.89 o 
   8   6   9        0.14       -0.60      1.71 o 
   9   6   9        0.64       -0.34      1.64 o 
  10   6   9        0.73       -0.86      1.78 o 
  -9   7   9        1.93       -1.92      3.72 o 
  -8   7   9        2.54        1.65      3.72 o 
  -7   7   9        5.16        2.38      2.78 o 
  -6   7   9        1.02        2.73      3.19 o 
  -5   7   9        0.03       -2.13      3.42 o 
  -4   7   9        0.05       -2.05      2.86 o 
  -3   7   9       10.88       21.18      7.04 o 
  -2   7   9       72.40       69.10     12.97 o 
  -1   7   9      112.50      133.43     15.82 o 
   0   7   9       65.92       56.55      7.79 o 
   1   7   9        1.46       -2.97      4.18 o 
   2   7   9       43.86       52.89      4.78 o 
   3   7   9       43.81       37.24      4.43 o 
   4   7   9        0.31        7.18      8.94 o 
   5   7   9        1.72       -0.77      3.25 o 
   6   7   9       10.97       10.38      3.61 o 
   7   7   9        3.76        4.98      2.33 o 
   8   7   9        0.16        2.67      2.50 o 
   9   7   9        0.24        0.91      2.72 o 
  -8   8   9        0.00       -1.00      2.87 o 
  -7   8   9        0.07       -3.69      3.67 o 
  -6   8   9        0.05        2.19      2.21 o 
  -5   8   9        2.02        1.70      2.51 o 
  -4   8   9        0.12        5.00      2.23 o 
  -3   8   9        0.10        1.33      3.29 o 
  -2   8   9        8.22        7.07      4.36 o 
  -1   8   9        0.42       -6.71     16.49 o 
   0   8   9       13.12        6.73      2.81 o 
   1   8   9       59.81       74.40      9.59 o 
   2   8   9       28.65       32.59      6.62 o 
   3   8   9        0.52        1.14      2.68 o 
   4   8   9       13.46       17.87      6.94 o 
   5   8   9        6.06       14.52      6.65 o 
   6   8   9       13.38       22.27      9.17 o 
   7   8   9        1.79       10.41      6.32 o 
   8   8   9        0.72        3.42      3.68 o 
  -6   9   9        0.61        1.72      2.82 o 
  -5   9   9        0.17       -3.33      3.91 o 
  -4   9   9        4.21       11.10      6.32 o 
  -3   9   9       14.23       18.32      7.46 o 
  -2   9   9        5.67       10.64      6.44 o 
  -1   9   9        6.34       -2.75     11.81 o 
   0   9   9        9.82        1.11      2.38 o 
   1   9   9        1.33        1.36      4.13 o 
   2   9   9        3.20       -2.36      2.48 o 
   3   9   9        5.11        7.96      6.60 o 
   4   9   9        0.01       12.66      5.19 o 
   5   9   9       17.64       24.33      8.77 o 
   6   9   9       11.85       16.59      8.34 o 
  -3  10   9        0.08        4.15      4.37 o 
  -2  10   9        0.85        0.35      2.55 o 
  -1  10   9        0.30       -7.02      5.60 o 
   0  10   9        1.08       -1.05      5.30 o 
   1  10   9        1.06       -8.81      5.87 o 
   2  10   9        8.74        4.62      4.61 o 
   3  10   9        6.32        7.15      5.55 o 
 -13   0  10        2.10        1.94      1.80 o 
 -12   0  10       25.11       18.28      6.84 o 
 -11   0  10       28.34       46.10     10.03 o 
 -10   0  10        2.68       -0.36      1.60 o 
  -9   0  10      110.93      112.83     14.26 o 
  -8   0  10      569.13      539.61     36.22 o 
  -7   0  10      276.88      280.37     11.51 o 
  -6   0  10        7.98        9.51      1.56 o 
  -5   0  10       63.17       63.12      6.34 o 
  -4   0  10       11.37        8.29      2.13 o 
  -3   0  10       57.75       68.05      6.28 o 
  -2   0  10       66.55       88.26      7.24 o 
  -1   0  10       19.28       11.11      2.82 o 
   0   0  10      402.24      376.03     11.11 o 
   1   0  10      421.94      425.71     17.21 o 
   2   0  10       11.49       12.16      2.26 o 
   3   0  10      104.59      103.87      7.27 o 
   4   0  10      278.01      237.67     11.74 o 
   5   0  10       30.68       20.97      4.29 o 
   6   0  10       86.10       86.35      8.34 o 
   7   0  10        3.71        0.07      1.74 o 
   8   0  10       10.19        4.95      3.21 o 
   9   0  10        3.41        2.67      1.37 o 
  10   0  10        1.42        5.85      4.40 o 
  11   0  10       49.74       64.99     13.16 o 
  12   0  10       10.77        6.21      4.69 o 
  13   0  10        0.35       -2.70      3.36 o 
 -13   1  10        0.77        3.48      2.41 o 
 -12   1  10        1.37        4.84      2.86 o 
 -11   1  10        6.63        5.16      2.48 o 
 -10   1  10        3.27        1.92      2.80 o 
  -9   1  10       48.63       56.25      7.12 o 
  -8   1  10       32.66       40.23      4.05 o 
  -7   1  10        0.70        1.28      0.94 o 
  -6   1  10        0.10       -2.13      2.08 o 
  -5   1  10        9.86        5.55      0.65 o 
  -4   1  10      331.14      359.17      7.99 o 
  -3   1  10       16.12       17.47      1.87 o 
  -2   1  10       24.15       28.48      2.34 o 
  -1   1  10        8.61        4.61      0.80 o 
   0   1  10       57.13       52.01      3.05 o 
   1   1  10       88.51       83.34      4.10 o 
   2   1  10      364.81      398.06     10.41 o 
   3   1  10       66.19       62.89      5.71 o 
   4   1  10        0.38       -1.24      2.14 o 
   5   1  10        2.42        1.27      1.17 o 
   6   1  10       28.81       36.66      3.84 o 
   7   1  10      156.46      156.04      9.65 o 
   8   1  10       28.03       25.11      5.06 o 
   9   1  10        2.35        1.86      3.14 o 
  10   1  10       21.89       23.20      5.33 o 
  11   1  10        0.33        1.24      2.30 o 
  12   1  10        1.60        0.11      1.51 o 
  13   1  10        1.84        4.81      5.35 o 
 -13   2  10        1.07        2.50      4.09 o 
 -12   2  10        0.70        2.80      2.37 o 
 -11   2  10        0.80       -0.81      2.18 o 
 -10   2  10        0.00        0.66      1.38 o 
  -9   2  10        0.10        0.16      1.53 o 
  -8   2  10        5.98        4.66      1.65 o 
  -7   2  10       67.66       56.07      4.84 o 
  -6   2  10       62.37       53.14      6.71 o 
  -5   2  10       62.72       53.77      5.44 o 
  -4   2  10        2.15        3.24      1.06 o 
  -3   2  10       43.23       55.73      3.03 o 
  -2   2  10       65.21       75.30      3.79 o 
  -1   2  10      387.04      445.11      9.65 o 
   0   2  10      323.24      311.35      7.67 o 
   1   2  10        5.87        9.77      1.59 o 
   2   2  10        1.64        5.42      2.64 o 
   3   2  10        6.18        5.18      2.20 o 
   4   2  10       55.60       45.89      3.82 o 
   5   2  10       41.54       38.87      4.02 o 
   6   2  10        0.71        8.03      6.64 o 
   7   2  10        0.63        0.51      1.28 o 
   8   2  10        3.92        2.06      3.56 o 
   9   2  10        1.16       -1.65      1.71 o 
  10   2  10        5.14        2.95      2.37 o 
  11   2  10        5.83       -0.84      1.82 o 
  12   2  10        0.34        0.94      4.14 o 
 -13   3  10        0.92       -4.96      4.33 o 
 -12   3  10        0.03        2.12      2.80 o 
 -11   3  10        7.27       10.46      5.34 o 
 -10   3  10        9.84       10.31      3.01 o 
  -9   3  10        2.81        1.37      0.99 o 
  -8   3  10        6.05        6.31      1.89 o 
  -7   3  10       20.17       23.74      3.09 o 
  -6   3  10       36.86       48.75      5.17 o 
  -5   3  10       18.41       17.24      2.92 o 
  -4   3  10        1.23       -0.25      1.06 o 
  -3   3  10       19.35       15.84      1.78 o 
  -2   3  10      104.58      107.19      4.42 o 
  -1   3  10       61.34       69.97      4.62 o 
   0   3  10       12.30        4.57      2.93 o 
   1   3  10        7.16        4.70      1.68 o 
   2   3  10        0.48       -2.26      1.50 o 
   3   3  10      123.25      116.45      6.67 o 
   4   3  10        5.76        8.75      1.77 o 
   5   3  10       23.62       22.20      3.80 o 
   6   3  10      129.25      137.66     17.95 o 
   7   3  10       99.80      106.31     14.96 o 
   8   3  10        9.08       12.24      3.67 o 
   9   3  10        0.36       -0.85      2.94 o 
  10   3  10        3.43        1.35      1.39 o 
  11   3  10       11.14        9.67      6.51 o 
  12   3  10        0.27        1.03      2.44 o 
 -12   4  10        4.43        6.70      4.74 o 
 -11   4  10        7.13        4.53      4.32 o 
 -10   4  10        0.61       -1.74      3.35 o 
  -9   4  10        6.55        1.91      1.65 o 
  -8   4  10       20.00       26.73      8.20 o 
  -7   4  10        9.83        8.05      2.06 o 
  -6   4  10        1.81       -0.51      1.51 o 
  -5   4  10       10.73        8.47      1.31 o 
  -4   4  10        2.48        1.07      0.74 o 
  -3   4  10       12.52        6.67      2.84 o 
  -2   4  10        6.12       10.15      1.46 o 
  -1   4  10      118.43      106.82      5.25 o 
   0   4  10      523.14      549.33     12.19 o 
   1   4  10      937.45      877.42     16.58 o 
   2   4  10       85.97      103.11      5.42 o 
   3   4  10       95.51      102.04      6.33 o 
   4   4  10       91.61       78.24      6.70 o 
   5   4  10       61.72       86.98      7.59 o 
   6   4  10       54.35       52.52      7.91 o 
   7   4  10        0.08        2.15      1.80 o 
   8   4  10       20.15       25.49      7.59 o 
   9   4  10        2.21        6.35      4.07 o 
  10   4  10        1.69        4.81      2.47 o 
  11   4  10        0.14        2.30      1.68 o 
  12   4  10        3.50       -1.25      3.71 o 
 -11   5  10        2.35        0.89      2.33 o 
 -10   5  10       16.19       13.86      6.79 o 
  -9   5  10        8.30       18.04      7.87 o 
  -8   5  10        2.26        1.64      2.56 o 
  -7   5  10        3.18        5.63      3.40 o 
  -6   5  10        6.42       11.85      5.83 o 
  -5   5  10       34.89       35.51      8.69 o 
  -4   5  10       79.12      105.80     14.98 o 
  -3   5  10       62.79       60.17     11.21 o 
  -2   5  10       55.70       52.40     10.55 o 
  -1   5  10        2.13        2.88      3.01 o 
   0   5  10      167.63      172.30      6.31 o 
   1   5  10      310.78      310.84      8.91 o 
   2   5  10       45.17       48.26      4.08 o 
   3   5  10        1.81        2.22      1.26 o 
   4   5  10        0.27        2.49      2.20 o 
   5   5  10       15.19       10.45      3.14 o 
   6   5  10       27.79       38.31      6.81 o 
   7   5  10        6.45       10.08      5.54 o 
   8   5  10        2.25        0.36      2.78 o 
   9   5  10       11.98       11.96      6.75 o 
  10   5  10        1.28       -4.12      3.82 o 
  11   5  10        0.45       -1.08      1.57 o 
 -10   6  10        1.26        2.12      3.85 o 
  -9   6  10        4.66        3.34      4.96 o 
  -8   6  10        5.87        9.20      5.23 o 
  -7   6  10       27.34       36.27      9.46 o 
  -6   6  10       42.37       57.59     12.15 o 
  -5   6  10        7.01       -0.91      3.19 o 
  -4   6  10       10.95       14.38      4.56 o 
  -3   6  10       97.96       92.32     14.83 o 
  -2   6  10        8.92       12.24      3.12 o 
  -1   6  10        5.34        3.63      2.39 o 
   0   6  10       11.05        4.41      2.38 o 
   1   6  10       14.21       11.16      2.88 o 
   2   6  10        6.15        4.11      2.74 o 
   3   6  10        8.27       13.20      3.23 o 
   4   6  10        0.06        5.24      5.31 o 
   5   6  10       11.81       15.36      4.70 o 
   6   6  10        5.30       11.66      4.10 o 
   7   6  10        0.11        0.57      4.43 o 
   8   6  10        0.02        0.40      2.13 o 
   9   6  10        1.29       -4.37      4.01 o 
  10   6  10        0.57       -2.15      2.01 o 
  -8   7  10        0.92       -0.12      2.83 o 
  -7   7  10        3.62        6.44      4.75 o 
  -6   7  10        0.04       -0.16      2.93 o 
  -5   7  10        4.75        2.58      3.09 o 
  -4   7  10        3.29        1.81      2.27 o 
  -3   7  10        2.81        2.76      4.29 o 
  -2   7  10        1.51        3.01      4.13 o 
  -1   7  10        6.63        1.20      2.40 o 
   0   7  10        0.06      -10.23      6.82 o 
   1   7  10        1.72        1.49      2.26 o 
   2   7  10        3.43        3.47      3.98 o 
   3   7  10       10.69        9.12      3.84 o 
   4   7  10        6.51        3.95      5.10 o 
   5   7  10        4.95       11.09      7.12 o 
   6   7  10        1.86        2.55      1.90 o 
   7   7  10        0.05        2.19      2.19 o 
   8   7  10        0.01       -0.59      1.61 o 
   9   7  10        0.40        2.10      1.81 o 
  -7   8  10        6.57        7.74      4.34 o 
  -6   8  10        4.47        0.58      3.06 o 
  -5   8  10        1.48       -1.64      3.28 o 
  -4   8  10        0.53        0.95      1.97 o 
  -3   8  10        0.23       -2.00      3.84 o 
  -2   8  10        3.84        4.67      4.27 o 
  -1   8  10        9.57        6.81      9.14 o 
   0   8  10        9.59        3.79      2.59 o 
   1   8  10        0.00       -3.47      3.16 o 
   2   8  10        1.33        0.36      3.10 o 
   3   8  10        2.36        0.84      3.32 o 
   4   8  10        0.16       12.04      5.17 o 
   5   8  10        0.60        6.42      4.90 o 
   6   8  10        0.58       -0.58      4.85 o 
   7   8  10        0.59        7.27      6.33 o 
  -4   9  10        4.58        6.49      4.17 o 
  -3   9  10        7.65        1.57      2.39 o 
  -2   9  10       10.47        7.42      3.98 o 
  -1   9  10       10.16        9.88      3.55 o 
   0   9  10        0.69       -7.16      4.77 o 
   1   9  10        7.01        2.42      3.11 o 
   2   9  10        3.37        5.25      3.43 o 
   3   9  10        1.27        5.78      4.57 o 
   4   9  10       12.62       16.09      5.97 o 
   5   9  10        5.49        8.15      7.19 o 
 -13   1  11        0.01        2.09      3.43 o 
 -12   1  11        1.21        0.40      1.99 o 
 -11   1  11        0.99       -0.09      2.07 o 
 -10   1  11        7.53        9.45      3.31 o 
  -9   1  11        6.77        7.32      2.54 o 
  -8   1  11        4.64        3.41      1.13 o 
  -7   1  11       24.21       24.48      3.08 o 
  -6   1  11       10.03        7.95      2.31 o 
  -5   1  11      136.42      157.17      5.34 o 
  -4   1  11       22.83       22.65      2.15 o 
  -3   1  11        0.02        0.58      0.59 o 
  -2   1  11       15.62       12.70      1.48 o 
  -1   1  11        6.41        8.22      1.32 o 
   0   1  11      100.41      110.33      4.72 o 
   1   1  11      268.88      249.91      7.44 o 
   2   1  11       11.11       11.21      2.16 o 
   3   1  11       21.41       21.53      3.45 o 
   4   1  11       44.46       39.88      5.13 o 
   5   1  11      112.12       98.05      6.89 o 
   6   1  11       73.82       66.19      6.10 o 
   7   1  11        0.33        1.89      1.62 o 
   8   1  11        0.89       -0.06      2.12 o 
   9   1  11        2.63        0.84      1.30 o 
  10   1  11        0.01        0.31      1.74 o 
  11   1  11        4.04        8.30      3.67 o 
  12   1  11        0.25       -0.76      2.37 o 
 -12   2  11        0.33        1.55      2.71 o 
 -11   2  11        2.64        5.57      3.60 o 
 -10   2  11        9.75        9.13      3.03 o 
  -9   2  11       31.72       35.03      5.50 o 
  -8   2  11       37.33       41.01      5.89 o 
  -7   2  11        1.73        1.38      1.46 o 
  -6   2  11        9.06        7.91      2.07 o 
  -5   2  11        0.78       -1.33      1.31 o 
  -4   2  11      196.00      190.28      5.52 o 
  -3   2  11       49.77       39.57      2.92 o 
  -2   2  11      105.80      113.12      6.47 o 
  -1   2  11      261.91      285.01      8.79 o 
   0   2  11      403.76      412.96      9.94 o 
   1   2  11        1.05        4.13      1.18 o 
   2   2  11      143.39      131.01      6.97 o 
   3   2  11      168.77      184.79     11.89 o 
   4   2  11      104.77       91.08      5.50 o 
   5   2  11       50.83       46.79      5.83 o 
   6   2  11        0.37        0.34      0.99 o 
   7   2  11       24.50       21.20      3.99 o 
   8   2  11        1.28        1.32      3.45 o 
   9   2  11        4.03        1.10      2.17 o 
  10   2  11        8.01       12.79      4.23 o 
  11   2  11        0.30       -0.33      3.31 o 
  12   2  11       15.03       22.06      5.82 o 
 -12   3  11        5.67        5.02      4.20 o 
 -11   3  11        8.24       12.86      6.56 o 
 -10   3  11       13.17       15.95      6.69 o 
  -9   3  11        0.49       -2.36      1.89 o 
  -8   3  11       14.03       15.73      3.29 o 
  -7   3  11        2.53        4.19      3.17 o 
  -6   3  11        0.85        0.31      2.36 o 
  -5   3  11       21.04       20.54      3.05 o 
  -4   3  11        9.48        3.05      1.42 o 
  -3   3  11        0.18        0.46      0.50 o 
  -2   3  11        1.83        0.59      0.74 o 
  -1   3  11       35.51       30.37      3.34 o 
   0   3  11      444.75      479.20     12.17 o 
   1   3  11      275.81      234.68      8.90 o 
   2   3  11        1.75        2.57      1.25 o 
   3   3  11       72.14       62.35      5.03 o 
   4   3  11       31.01       27.29      2.81 o 
   5   3  11       32.65       40.30      7.47 o 
   6   3  11        9.97       16.37      5.50 o 
   7   3  11        0.77       10.71      4.95 o 
   8   3  11        1.34       -0.31      2.21 o 
   9   3  11        7.82       11.24      4.30 o 
  10   3  11        0.45        0.66      2.58 o 
  11   3  11        4.38        6.30      3.09 o 
 -11   4  11        0.24        6.97      4.31 o 
 -10   4  11        8.40        8.66      4.84 o 
  -9   4  11       15.61       15.79      6.23 o 
  -8   4  11        0.12        1.62      2.37 o 
  -7   4  11        2.81        1.30      1.94 o 
  -6   4  11        0.07        3.57      4.01 o 
  -5   4  11        0.48        0.98      0.70 o 
  -4   4  11       23.87       18.43      6.76 o 
  -3   4  11       25.46       30.67      8.23 o 
  -2   4  11       16.61       15.47      2.27 o 
  -1   4  11       19.64       15.07      2.45 o 
   0   4  11       98.74      114.88      5.86 o 
   1   4  11      156.21      130.89      6.76 o 
   2   4  11        6.41        2.84      1.60 o 
   3   4  11        6.72        9.72      2.36 o 
   4   4  11        0.29       -0.18      1.56 o 
   5   4  11       24.46       11.60      4.80 o 
   6   4  11        0.53        4.59      2.94 o 
   7   4  11        9.04       10.00      5.15 o 
   8   4  11       18.08       17.12      6.42 o 
   9   4  11        0.72       -3.83      2.55 o 
  10   4  11        0.14        1.88      3.33 o 
  11   4  11        5.58        8.42      3.90 o 
 -10   5  11        1.45        7.80      5.36 o 
  -9   5  11        3.62        8.75      5.13 o 
  -8   5  11        6.49        5.00      3.54 o 
  -7   5  11        5.16        5.54      2.66 o 
  -6   5  11       24.52       26.60      7.16 o 
  -5   5  11        0.02        0.69      2.53 o 
  -4   5  11        1.36        0.45      1.99 o 
  -3   5  11       43.35       31.11      7.80 o 
  -2   5  11        2.45        0.32      2.72 o 
  -1   5  11        1.58        8.49      5.36 o 
   0   5  11        0.75       -0.60      2.42 o 
   1   5  11       26.26       29.11      2.81 o 
   2   5  11       11.14        4.43      1.11 o 
   3   5  11        0.01        1.61      2.16 o 
   4   5  11       15.63       13.29      3.08 o 
   5   5  11       23.22       24.99      6.17 o 
   6   5  11        4.39        8.23      6.33 o 
   7   5  11        3.41        4.54      2.88 o 
   8   5  11        6.58        3.61      3.67 o 
   9   5  11        0.04        1.86      1.97 o 
  10   5  11        1.92        2.59      5.18 o 
  -9   6  11       10.32       10.32      5.72 o 
  -8   6  11        1.32       -0.65      3.35 o 
  -7   6  11        0.76       -4.65      3.83 o 
  -6   6  11        0.00       -1.42      3.40 o 
  -5   6  11        2.64        5.63      5.27 o 
  -4   6  11        1.20       -0.58      1.90 o 
  -3   6  11        7.45       11.11      5.63 o 
  -2   6  11       72.56       62.46     12.10 o 
  -1   6  11       73.10       87.49     14.53 o 
   0   6  11        6.24       -2.51      3.52 o 
   1   6  11       11.69        7.61      3.79 o 
   2   6  11       80.47       82.84      9.91 o 
   3   6  11        4.04        3.95      2.01 o 
   4   6  11        2.66       14.69      3.82 o 
   5   6  11        0.50        3.95      3.14 o 
   6   6  11        0.33        1.18      4.95 o 
   7   6  11        0.45        3.55      3.19 o 
   8   6  11        0.94       -1.29      1.57 o 
   9   6  11        3.28        3.44      2.80 o 
  -8   7  11        0.99        2.13      2.36 o 
  -7   7  11        6.05       12.27      5.90 o 
  -6   7  11        9.24       13.27      7.14 o 
  -5   7  11       15.99       12.61      5.92 o 
  -4   7  11        2.39        2.58      3.52 o 
  -3   7  11        3.46        5.95      4.08 o 
  -2   7  11       13.34       18.25      7.87 o 
  -1   7  11       14.86       16.77     12.49 o 
   0   7  11        7.80       -1.59      2.91 o 
   1   7  11        0.17      -10.19      7.18 o 
   2   7  11        0.16       -2.45      2.45 o 
   3   7  11        0.01        4.56      5.72 o 
   4   7  11        0.59        5.30     11.21 o 
   5   7  11        0.48        7.95      6.32 o 
   6   7  11       11.01       12.62      4.32 o 
   7   7  11        4.45        6.10      3.42 o 
   8   7  11        5.67       11.15      6.33 o 
  -5   8  11        2.05        9.90      5.71 o 
  -4   8  11        2.81        0.75      3.81 o 
  -3   8  11        0.10        1.98      3.68 o 
  -2   8  11        0.02        2.51      3.56 o 
  -1   8  11        0.60       -4.97      3.77 o 
   0   8  11        0.04       -3.94      5.56 o 
   1   8  11        3.55        0.95      2.42 o 
   2   8  11        2.82        6.77      3.26 o 
   3   8  11        0.98        9.91      6.73 o 
   4   8  11        0.20        7.94      4.97 o 
   5   8  11        2.11        8.64      7.00 o 
   6   8  11        0.25       -3.17      4.22 o 
  -2   9  11        4.67        0.02      4.77 o 
  -1   9  11        1.23       -3.00      3.33 o 
   0   9  11        0.16      -10.17      6.78 o 
   1   9  11        0.49       -0.52      5.22 o 
   2   9  11        1.21        5.14      3.49 o 
   3   9  11        3.99       18.63      8.04 o 
 -12   0  12        0.29       -1.96      2.92 o 
 -11   0  12        5.86        3.63      2.88 o 
 -10   0  12        0.67       -3.57      3.99 o 
  -9   0  12        2.21        1.18      1.67 o 
  -8   0  12        0.35       -1.64      2.69 o 
  -7   0  12       28.83       24.40      6.31 o 
  -6   0  12       26.29       16.15      4.57 o 
  -5   0  12       26.69       25.20      4.27 o 
  -4   0  12      265.90      269.01     14.20 o 
  -3   0  12        7.28       29.35      5.09 o 
  -2   0  12      245.18      254.72     13.60 o 
  -1   0  12       28.67       33.09      3.41 o 
   0   0  12      720.39      758.62     17.54 o 
   1   0  12      875.27      866.76     23.63 o 
   2   0  12      203.79      213.84     14.57 o 
   3   0  12      240.56      297.33     16.29 o 
   4   0  12       12.65       13.54      4.79 o 
   5   0  12       73.13       54.76     10.30 o 
   6   0  12       11.28       13.68      3.36 o 
   7   0  12        0.05        0.29      1.57 o 
   8   0  12        0.04        1.87      3.17 o 
   9   0  12        1.67       -1.95      1.79 o 
  10   0  12        0.23        5.57      4.47 o 
  11   0  12        2.68       12.69      6.73 o 
 -12   1  12        5.04        5.19      4.12 o 
 -11   1  12        1.37        3.65      2.46 o 
 -10   1  12        2.32        4.11      2.33 o 
  -9   1  12        5.18        2.85      1.86 o 
  -8   1  12        5.24        6.44      2.89 o 
  -7   1  12        0.11        0.45      1.34 o 
  -6   1  12        0.13       -1.11      1.56 o 
  -5   1  12       47.47       53.74      3.35 o 
  -4   1  12        7.71        6.32      1.21 o 
  -3   1  12        2.01        1.00      0.75 o 
  -2   1  12       41.85       42.39      2.72 o 
  -1   1  12      314.55      335.74      7.88 o 
   0   1  12      194.36      210.21      7.48 o 
   1   1  12       44.52       45.85      3.59 o 
   2   1  12      337.25      327.95     11.43 o 
   3   1  12       90.69      112.49     10.04 o 
   4   1  12       38.85       45.45      5.42 o 
   5   1  12        1.19        1.51      1.60 o 
   6   1  12        8.43        9.57      2.21 o 
   7   1  12        0.20        1.97      3.23 o 
   8   1  12        2.89        0.45      2.75 o 
   9   1  12        1.23        0.89      1.28 o 
  10   1  12       10.41        8.21      3.48 o 
  11   1  12        2.45        2.69      4.09 o 
 -12   2  12        0.24       -2.94      3.08 o 
 -11   2  12        4.72        9.98      6.44 o 
 -10   2  12        6.15        6.88      4.22 o 
  -9   2  12        1.68        5.27      2.48 o 
  -8   2  12       13.73       14.59      3.47 o 
  -7   2  12       33.72       34.56      5.23 o 
  -6   2  12       57.59       77.77      7.54 o 
  -5   2  12       53.61       45.51      5.64 o 
  -4   2  12       48.75       47.11      3.04 o 
  -3   2  12        9.68        9.03      1.44 o 
  -2   2  12       12.15       17.00      2.20 o 
  -1   2  12        0.64        3.56      1.56 o 
   0   2  12       15.33       14.25      2.82 o 
   1   2  12      196.15      229.26      9.10 o 
   2   2  12      161.47      157.10      7.90 o 
   3   2  12        0.86        4.05      1.45 o 
   4   2  12       18.13       18.62      4.35 o 
   5   2  12        0.62        2.01      3.01 o 
   6   2  12        4.98        2.37      1.31 o 
   7   2  12       31.93       26.71      5.74 o 
   8   2  12        9.92        4.58      2.94 o 
   9   2  12        1.69        2.58      2.51 o 
  10   2  12        0.43        1.44      3.36 o 
  11   2  12        0.54       -0.87      2.50 o 
 -11   3  12        5.34       12.61      6.58 o 
 -10   3  12        0.42        0.83      3.57 o 
  -9   3  12        0.68        0.57      2.01 o 
  -8   3  12       13.71       14.12      5.95 o 
  -7   3  12       18.31       14.56      5.00 o 
  -6   3  12        1.11       -0.29      1.15 o 
  -5   3  12       50.72       44.34      5.04 o 
  -4   3  12       59.02       44.15      5.08 o 
  -3   3  12        4.47       10.55      1.54 o 
  -2   3  12      129.76      142.01      5.89 o 
  -1   3  12      358.15      370.79     12.07 o 
   0   3  12        0.01       -0.01      1.75 o 
   1   3  12      177.18      197.29      8.57 o 
   2   3  12      170.09      144.96      7.61 o 
   3   3  12        7.06        4.40      3.88 o 
   4   3  12       10.79       11.44      3.36 o 
   5   3  12        0.65       -2.98      2.15 o 
   6   3  12        1.48        7.83      4.02 o 
   7   3  12       17.33       22.33      7.42 o 
   8   3  12        5.86        1.95      5.73 o 
   9   3  12        1.67        4.76      3.44 o 
  10   3  12        0.82       -0.42      2.73 o 
 -11   4  12        3.35       10.58      6.01 o 
 -10   4  12       14.19       23.72      8.71 o 
  -9   4  12        5.79        7.78      4.94 o 
  -8   4  12        0.09        1.09      3.16 o 
  -7   4  12       13.74       14.79      6.26 o 
  -6   4  12      105.15      113.36     16.26 o 
  -5   4  12      134.94      147.04     18.47 o 
  -4   4  12       61.43       57.77     11.40 o 
  -3   4  12        3.56        0.57      2.06 o 
  -2   4  12       37.94       37.54      3.26 o 
  -1   4  12       22.39       29.36      3.25 o 
   0   4  12       23.19       19.04      2.52 o 
   1   4  12       11.39        7.85      1.88 o 
   2   4  12        6.79        7.44      1.57 o 
   3   4  12       15.51       19.67      2.96 o 
   4   4  12        3.69       11.58      5.40 o 
   5   4  12        0.17        6.40      3.06 o 
   6   4  12        9.74       13.16      5.18 o 
   7   4  12       10.94        4.46      3.42 o 
   8   4  12        8.89       22.05      7.61 o 
   9   4  12        9.91       11.53      4.54 o 
  10   4  12        0.40        1.99      2.27 o 
 -10   5  12        4.57        7.32      5.65 o 
  -9   5  12       17.13       30.29      9.28 o 
  -8   5  12        3.16        4.12      2.38 o 
  -7   5  12       22.78       25.22      8.52 o 
  -6   5  12       33.69       49.21     11.30 o 
  -5   5  12        6.53        1.09      1.96 o 
  -4   5  12        1.39        0.60      2.35 o 
  -3   5  12       21.55       26.64      8.07 o 
  -2   5  12       16.60       23.11      7.60 o 
  -1   5  12       48.80       45.91      6.91 o 
   0   5  12        6.44        4.61      1.75 o 
   1   5  12        2.31       -3.00      2.00 o 
   2   5  12        1.02        1.57      2.24 o 
   3   5  12        1.47        6.35      2.54 o 
   4   5  12       24.03       29.46      6.08 o 
   5   5  12        1.31        9.44      5.24 o 
   6   5  12        2.42        8.62      4.78 o 
   7   5  12        6.36        5.44      3.25 o 
   8   5  12        0.39        1.73      3.34 o 
   9   5  12        0.38        1.72      3.61 o 
  -8   6  12        0.82       -2.02      3.85 o 
  -7   6  12        0.23        3.09      4.11 o 
  -6   6  12        0.19       -2.55      3.02 o 
  -5   6  12        1.43        1.74      2.75 o 
  -4   6  12        3.62       -0.40      3.63 o 
  -3   6  12        0.00        5.69      3.29 o 
  -2   6  12        1.05       -6.39      5.48 o 
  -1   6  12        4.67        2.08      4.14 o 
   0   6  12       20.82       23.33      4.32 o 
   1   6  12       51.52       40.45      6.88 o 
   2   6  12       17.09       17.48      3.63 o 
   3   6  12        2.30       10.10      3.25 o 
   4   6  12        0.72        5.35     10.08 o 
   5   6  12        0.30       -0.44      1.55 o 
   6   6  12       11.45       11.14      4.08 o 
   7   6  12        5.80        7.73      4.01 o 
   8   6  12        0.33        6.29      4.21 o 
   9   6  12        0.00        3.23      3.53 o 
  -6   7  12        3.22       -2.92      4.25 o 
  -5   7  12       12.61       16.36      7.48 o 
  -4   7  12       18.67       30.64      9.61 o 
  -3   7  12        9.39       16.50      7.83 o 
  -2   7  12        0.16       -2.33      2.14 o 
  -1   7  12        0.98       -7.64      5.09 o 
   0   7  12        3.71       -3.85      3.47 o 
   1   7  12        0.32       -0.71      1.93 o 
   2   7  12        0.48       -1.41      2.28 o 
   3   7  12        3.57        8.74      5.02 o 
   4   7  12        0.09       16.26      9.38 o 
   5   7  12        4.66       11.16      6.82 o 
   6   7  12        6.21        9.93      4.37 o 
   7   7  12        0.96        5.41      2.85 o 
  -4   8  12        4.78        4.88      5.42 o 
  -3   8  12        6.08        4.16      4.37 o 
  -2   8  12        4.38       -2.57     16.44 o 
  -1   8  12        0.00       -6.32      4.64 o 
   0   8  12        1.75        3.56      2.52 o 
   1   8  12        0.38       -2.07      2.99 o 
   2   8  12        2.28        4.46      2.42 o 
   3   8  12        5.70       17.82      6.08 o 
   4   8  12        4.30       23.79      8.96 o 
 -11   1  13        1.14        3.40      3.65 o 
 -10   1  13        5.62        7.17      2.69 o 
  -9   1  13        1.48        0.83      1.47 o 
  -8   1  13        2.04       -0.14      3.13 o 
  -7   1  13        3.86        4.21      1.43 o 
  -6   1  13        8.20        2.68      1.71 o 
  -5   1  13        0.55        1.59      0.67 o 
  -4   1  13       15.51       21.01      2.49 o 
  -3   1  13       61.15       58.71      4.67 o 
  -2   1  13      125.98      129.49      5.31 o 
  -1   1  13        0.09        1.80      1.59 o 
   0   1  13      165.63      146.25      6.45 o 
   1   1  13       80.92       82.62      5.13 o 
   2   1  13        0.19        2.65      2.32 o 
   3   1  13       32.23       23.99      4.03 o 
   4   1  13        9.14        6.70      2.43 o 
   5   1  13        0.75       -0.05      1.99 o 
   6   1  13        7.77        6.49      2.92 o 
   7   1  13        0.58        1.22      4.35 o 
   8   1  13       28.52       31.53      6.43 o 
   9   1  13       20.05       20.94      5.38 o 
  10   1  13        2.99        1.26      1.66 o 
 -11   2  13        9.06       13.05      6.89 o 
 -10   2  13        0.27        7.38      5.02 o 
  -9   2  13        4.02       -0.95      3.93 o 
  -8   2  13        7.22        9.79      2.88 o 
  -7   2  13       28.64       36.94      5.34 o 
  -6   2  13       61.40       55.50      6.51 o 
  -5   2  13       56.63       58.54      6.55 o 
  -4   2  13       14.26       12.28      1.71 o 
  -3   2  13        0.33       -0.27      0.59 o 
  -2   2  13       15.68       26.47      2.87 o 
  -1   2  13      204.32      188.82      7.20 o 
   0   2  13       70.09       76.05      4.68 o 
   1   2  13       14.79       13.22      2.49 o 
   2   2  13       13.21       23.77      4.41 o 
   3   2  13        0.56        0.66      1.20 o 
   4   2  13       20.75       35.01      6.22 o 
   5   2  13       23.96       25.30      5.84 o 
   6   2  13        0.65        3.29      1.63 o 
   7   2  13        5.84        8.45      3.04 o 
   8   2  13        0.23       -0.02      3.27 o 
   9   2  13        2.97       -0.49      1.81 o 
  10   2  13        1.49       -1.35      2.09 o 
 -11   3  13        8.37       12.03      6.16 o 
 -10   3  13        3.46        3.68      3.05 o 
  -9   3  13        0.59        0.38      2.54 o 
  -8   3  13        0.26       -0.94      2.89 o 
  -7   3  13        9.47        7.21      4.74 o 
  -6   3  13        4.58        4.04      3.77 o 
  -5   3  13        1.99        0.49      1.44 o 
  -4   3  13       36.95       39.96      5.13 o 
  -3   3  13       42.13       53.22      4.10 o 
  -2   3  13       63.52       66.86      4.32 o 
  -1   3  13        8.56        7.15      1.97 o 
   0   3  13       84.80       92.04      5.90 o 
   1   3  13      218.65      215.46      9.38 o 
   2   3  13       83.37       91.50      6.36 o 
   3   3  13       23.24       35.88      4.83 o 
   4   3  13        4.20        3.45      2.17 o 
   5   3  13        0.28        1.77      5.67 o 
   6   3  13        1.57        3.15      5.21 o 
   7   3  13        0.08       -0.84      1.44 o 
   8   3  13        2.83        4.02      3.01 o 
   9   3  13        5.85        3.28      2.21 o 
  10   3  13        0.61       -0.21      2.93 o 
 -10   4  13        1.15       -5.29      6.04 o 
  -9   4  13        5.72        2.93      3.62 o 
  -8   4  13        3.38        7.83      4.82 o 
  -7   4  13        0.18       -5.38      3.97 o 
  -6   4  13        0.73       -0.12      2.43 o 
  -5   4  13        8.17       -2.20      4.61 o 
  -4   4  13       13.03        6.34      2.89 o 
  -3   4  13       32.64       33.39      8.88 o 
  -2   4  13        1.70        1.18      1.03 o 
  -1   4  13        0.04       -2.82      1.88 o 
   0   4  13        5.82        1.53      1.89 o 
   1   4  13        5.59        5.24      2.01 o 
   2   4  13        6.81        9.85      2.65 o 
   3   4  13        0.60        1.67      1.56 o 
   4   4  13        7.37        6.47      3.49 o 
   5   4  13       34.72       30.43      6.16 o 
   6   4  13       18.72       20.01      5.41 o 
   7   4  13        2.36        2.51      3.45 o 
   8   4  13        0.01        3.22      2.52 o 
   9   4  13        0.00        0.16      2.33 o 
  -9   5  13        0.02        1.85      2.93 o 
  -8   5  13        1.77       -0.31      4.48 o 
  -7   5  13        9.23        8.31      4.63 o 
  -6   5  13       21.61       22.42      8.32 o 
  -5   5  13       24.67       24.18      7.84 o 
  -4   5  13        1.79        2.98      3.56 o 
  -3   5  13       17.10       13.92      5.59 o 
  -2   5  13       21.88       25.10      8.24 o 
  -1   5  13        6.05        2.15      2.57 o 
   0   5  13       38.24       24.36      3.66 o 
   1   5  13        3.56        6.11      2.20 o 
   2   5  13       10.54        4.45      1.98 o 
   3   5  13        0.01       -1.20      1.71 o 
   4   5  13        0.86        0.51      7.62 o 
   5   5  13        1.38        2.80      2.55 o 
   6   5  13        1.40        1.45      1.77 o 
   7   5  13        1.45        1.79      2.54 o 
   8   5  13        4.33       10.17      5.41 o 
   9   5  13        0.00        2.88      3.40 o 
  -7   6  13        3.94       -3.21      4.11 o 
  -6   6  13        2.73       -3.35      3.95 o 
  -5   6  13        1.27       -2.24      3.29 o 
  -4   6  13        0.13        1.81      3.33 o 
  -3   6  13        3.97        3.19      2.67 o 
  -2   6  13        2.91        7.24      5.38 o 
  -1   6  13        7.04        4.12      1.99 o 
   0   6  13       27.37       20.12      5.10 o 
   1   6  13       20.45       18.63      4.56 o 
   2   6  13        7.48        2.32      1.31 o 
   3   6  13        0.49        5.75      2.52 o 
   4   6  13        0.06        3.37      7.26 o 
   5   6  13        1.03        2.34      2.15 o 
   6   6  13        3.60        0.76      1.94 o 
   7   6  13        8.26        7.84      3.44 o 
   8   6  13        4.11        1.81      2.46 o 
  -5   7  13        3.57       11.05      5.84 o 
  -4   7  13       13.86       14.03      6.41 o 
  -3   7  13        7.79        9.39      5.61 o 
  -2   7  13        5.11       -1.09     10.67 o 
  -1   7  13        0.56       -7.00      4.67 o 
   0   7  13        0.36       -5.81      3.87 o 
   1   7  13        0.15        0.57      3.75 o 
   2   7  13        9.20       13.53      5.13 o 
   3   7  13        8.89       33.56     24.57 o 
   4   7  13        2.98       11.93      6.97 o 
   5   7  13        1.42        3.66      2.67 o 
   6   7  13        0.78        0.63      1.99 o 
  -2   8  13        1.23      -11.65      7.77 o 
  -1   8  13        1.68        0.83      2.45 o 
   0   8  13        2.74       -6.95      4.64 o 
   1   8  13        0.28       -4.83      3.22 o 
   2   8  13        4.22       22.47      9.09 o 
   3   8  13        2.04       24.99      9.69 o 
 -10   0  14       16.25       22.76      7.05 o 
  -9   0  14        3.27        1.54      2.09 o 
  -8   0  14       24.81       17.80      5.47 o 
  -7   0  14       19.61       18.46      6.28 o 
  -6   0  14        6.42        0.05      1.81 o 
  -5   0  14       14.60        5.90      1.87 o 
  -4   0  14      196.46      225.51     12.17 o 
  -3   0  14      254.59      259.70     14.62 o 
  -2   0  14       90.82      111.51      6.83 o 
  -1   0  14        4.31        2.35      2.59 o 
   0   0  14        5.44       20.74      4.31 o 
   1   0  14       49.60       56.51      7.11 o 
   2   0  14      143.09      145.69     11.86 o 
   3   0  14       20.03       20.41      4.68 o 
   4   0  14       55.02       63.47     11.70 o 
   5   0  14       36.53       30.35      8.10 o 
   6   0  14       16.25       25.70      7.82 o 
   7   0  14        7.48       21.34      8.41 o 
   8   0  14       20.91       22.56      8.38 o 
   9   0  14        8.07        5.19      4.25 o 
  10   0  14        3.69        2.85      2.90 o 
 -10   1  14        0.19       -1.46      3.17 o 
  -9   1  14        4.00        3.62      2.35 o 
  -8   1  14        0.06        0.52      1.39 o 
  -7   1  14        3.24        2.51      1.61 o 
  -6   1  14       25.73       33.57      5.39 o 
  -5   1  14       10.33       11.91      3.15 o 
  -4   1  14       28.77       45.14      4.28 o 
  -3   1  14        0.82       -1.61      1.28 o 
  -2   1  14        0.09       -0.19      1.08 o 
  -1   1  14       36.88       43.44      3.93 o 
   0   1  14       60.93       59.15      4.87 o 
   1   1  14       55.06       69.86      6.52 o 
   2   1  14        0.99        1.06      2.35 o 
   3   1  14        4.72        5.91      2.33 o 
   4   1  14        4.82        3.63      2.22 o 
   5   1  14        2.80        1.55      1.45 o 
   6   1  14        3.03        4.91      4.88 o 
   7   1  14       15.30       20.93      5.33 o 
   8   1  14        2.62        2.58      2.32 o 
   9   1  14        1.96        0.48      4.25 o 
  10   1  14        0.07        1.68      2.81 o 
 -10   2  14        0.26       -3.93      4.89 o 
  -9   2  14        0.49       -3.66      3.76 o 
  -8   2  14        0.03        3.13      3.02 o 
  -7   2  14        1.70       -3.75      4.59 o 
  -6   2  14        4.25       -2.22      2.50 o 
  -5   2  14        8.02        6.28      2.27 o 
  -4   2  14        8.15        8.51      2.60 o 
  -3   2  14        5.63        5.68      1.72 o 
  -2   2  14        2.45        4.21      1.33 o 
  -1   2  14       16.00       11.74      1.90 o 
   0   2  14        7.23        5.53      1.28 o 
   1   2  14       88.78       82.27      5.90 o 
   2   2  14       44.64       47.23     10.81 o 
   3   2  14       39.11       59.03      8.00 o 
   4   2  14       17.64       19.21      4.87 o 
   5   2  14        0.96        0.23      1.68 o 
   6   2  14        0.70       -1.07      2.48 o 
   7   2  14        0.50        1.25      3.51 o 
   8   2  14        1.05       -1.43      2.44 o 
   9   2  14        0.00       -0.51      3.62 o 
 -10   3  14        0.73        0.09      2.91 o 
  -9   3  14        3.17        3.34      3.81 o 
  -8   3  14        4.54        2.75      3.21 o 
  -7   3  14        0.01       -3.95      4.42 o 
  -6   3  14       10.93       13.22      5.78 o 
  -5   3  14       16.54       15.35      6.09 o 
  -4   3  14       13.69       18.77      3.76 o 
  -3   3  14        0.68        4.52      2.48 o 
  -2   3  14        9.61        6.71      1.73 o 
  -1   3  14       10.78        2.31      2.14 o 
   0   3  14        1.68       -0.36      1.14 o 
   1   3  14        0.31        1.50      1.40 o 
   2   3  14        3.80        6.62      2.55 o 
   3   3  14        4.43       15.46      9.88 o 
   4   3  14        0.40        2.32      2.28 o 
   5   3  14        0.14        3.54      2.87 o 
   6   3  14        2.27        7.65      4.61 o 
   7   3  14        4.87        0.56      2.00 o 
   8   3  14        1.74       -0.35      1.59 o 
   9   3  14        0.00       -1.32      1.81 o 
  -9   4  14        1.16        1.59      2.99 o 
  -8   4  14        1.21        5.06      5.24 o 
  -7   4  14       15.45       12.28      6.30 o 
  -6   4  14       12.85       18.20      6.83 o 
  -5   4  14        6.99       13.43      6.24 o 
  -4   4  14        1.06       -0.83      2.70 o 
  -3   4  14       33.58       37.31      9.62 o 
  -2   4  14       51.04       50.99     11.13 o 
  -1   4  14       39.88       35.60      4.46 o 
   0   4  14        0.13       -1.36      2.98 o 
   1   4  14        5.34       10.28      2.51 o 
   2   4  14       52.56       49.75      6.05 o 
   3   4  14        8.89       16.75      6.40 o 
   4   4  14        4.92       10.92      4.40 o 
   5   4  14        2.25        5.91      3.21 o 
   6   4  14        8.48        7.36      5.40 o 
   7   4  14        1.21        1.64      2.80 o 
   8   4  14        0.12        1.86      1.97 o 
   9   4  14        0.47        2.05      2.97 o 
  -8   5  14        0.00        1.25      3.56 o 
  -7   5  14        2.63        1.20      3.25 o 
  -6   5  14        0.59        0.42      2.14 o 
  -5   5  14        2.49        3.64      2.16 o 
  -4   5  14        6.94        6.56      3.66 o 
  -3   5  14        8.37       -0.29      3.53 o 
  -2   5  14        2.77       -1.56      2.84 o 
  -1   5  14       39.10       44.64      7.29 o 
   0   5  14       55.33       62.81      6.47 o 
   1   5  14        6.71        6.80      2.57 o 
   2   5  14        0.02        0.68      1.46 o 
   3   5  14        0.00       -0.32      1.64 o 
   4   5  14        5.58        3.92      4.51 o 
   5   5  14       11.41       18.43      5.00 o 
   6   5  14        5.86        5.23      6.92 o 
   7   5  14        3.38        8.27      5.40 o 
   8   5  14        1.25        8.25      5.85 o 
  -6   6  14        5.34       12.47      4.74 o 
  -5   6  14       12.38       14.54      6.55 o 
  -4   6  14        0.01       -3.88      3.79 o 
  -3   6  14        0.84       -1.16      2.78 o 
  -2   6  14        0.10       -5.18      3.74 o 
  -1   6  14       14.54        7.75      2.57 o 
   0   6  14        2.03       -6.16      4.11 o 
   1   6  14        2.15        6.40      3.49 o 
   2   6  14       12.88       12.60      3.50 o 
   3   6  14        2.14        6.01      4.48 o 
   4   6  14        1.35        4.99      4.50 o 
   5   6  14        0.31        0.45      2.08 o 
   6   6  14        0.11        3.32      4.20 o 
   7   6  14        0.29        4.50      3.84 o 
  -3   7  14        0.13        6.09      5.67 o 
  -2   7  14        0.19       -7.47      4.98 o 
  -1   7  14        0.86       -2.30      2.90 o 
   0   7  14        0.56       -2.67      3.93 o 
   1   7  14        1.11        1.00      3.36 o 
   2   7  14        0.41        3.17      7.21 o 
   3   7  14        7.75       25.24      6.83 o 
   5   7  14        0.00       -7.85      5.23 o 
  -9   1  15        0.99       -0.49      2.29 o 
  -8   1  15        0.12        0.83      2.24 o 
  -7   1  15        3.81        6.07      2.88 o 
  -6   1  15        5.78        4.26      2.34 o 
  -5   1  15        5.95        5.89      1.60 o 
  -4   1  15        2.14        1.29      1.88 o 
  -3   1  15        0.16        1.37      1.74 o 
  -2   1  15        0.10       -0.62      1.25 o 
  -1   1  15       14.34       18.57      2.81 o 
   0   1  15       11.88       21.83      3.11 o 
   1   1  15        1.56        2.85      2.67 o 
   2   1  15       63.41       73.29      7.14 o 
   3   1  15       83.77       95.08      8.49 o 
   4   1  15       46.96       66.23      8.55 o 
   5   1  15       25.81       21.69      5.18 o 
   6   1  15        1.47        1.40      1.78 o 
   7   1  15        4.65       -0.53      3.20 o 
   8   1  15        4.08        0.08      1.82 o 
   9   1  15        0.93       -0.87      2.00 o 
  -9   2  15        0.48       -4.79      3.89 o 
  -8   2  15        4.67        6.30      4.60 o 
  -7   2  15        0.39       -1.08      1.74 o 
  -6   2  15        4.30        6.30      3.80 o 
  -5   2  15       42.68       38.35      5.84 o 
  -4   2  15       49.25       60.35      7.26 o 
  -3   2  15       14.29        7.92      5.12 o 
  -2   2  15        2.47        0.40      1.71 o 
  -1   2  15        2.51        3.03      1.36 o 
   0   2  15        4.46        6.71      2.02 o 
   1   2  15        0.53        0.29      2.31 o 
   2   2  15        7.66       14.99      4.06 o 
   3   2  15       28.91       47.63      7.42 o 
   4   2  15       60.21       65.64      7.40 o 
   5   2  15        2.55        3.62      4.23 o 
   6   2  15        7.67        3.61      3.11 o 
   7   2  15       14.83       19.55      5.18 o 
   8   2  15       10.15        8.48      3.46 o 
   9   2  15        1.19       -1.30      2.41 o 
  -9   3  15        1.17        2.18      4.37 o 
  -8   3  15        2.29        4.26      2.88 o 
  -7   3  15        4.42        3.80      3.42 o 
  -6   3  15        3.85        9.10      5.10 o 
  -5   3  15        0.84       -0.91      2.59 o 
  -4   3  15        2.23        5.50      4.16 o 
  -3   3  15       20.76       16.05      6.58 o 
  -2   3  15       21.91       21.75      4.48 o 
  -1   3  15       48.44       48.47      5.18 o 
   0   3  15        8.42       10.43      2.49 o 
   1   3  15        0.23        2.83      2.72 o 
   2   3  15        0.73        2.66      5.40 o 
   3   3  15        2.04        3.66      2.31 o 
   4   3  15        0.02        1.85      2.73 o 
   5   3  15        6.36       10.34      6.59 o 
   6   3  15        0.73        5.66      2.96 o 
   7   3  15        1.13        2.45      2.14 o 
   8   3  15        1.91        3.44      2.73 o 
  -8   4  15        0.23        0.96      2.43 o 
  -7   4  15        0.42       -1.90      2.50 o 
  -6   4  15        4.39       -2.70      3.45 o 
  -5   4  15        5.20        7.70      5.31 o 
  -4   4  15        1.39        1.21      2.20 o 
  -3   4  15        8.99       12.74      5.94 o 
  -2   4  15        5.00       -2.60      3.06 o 
  -1   4  15        0.46       -6.48      4.32 o 
   0   4  15       22.11       31.82      4.67 o 
   1   4  15        6.69        7.21      4.10 o 
   2   4  15        0.80       10.17      2.88 o 
   3   4  15        0.01       -1.93      3.71 o 
   4   4  15        9.28       11.57      5.14 o 
   5   4  15        4.22        8.11      6.79 o 
   6   4  15        0.01        7.06      3.42 o 
   7   4  15        0.23       -4.91      3.84 o 
   8   4  15        0.10       -2.52      4.56 o 
  -6   5  15        0.59        1.44      3.22 o 
  -5   5  15        0.10        6.90      5.05 o 
  -4   5  15        1.73       -2.38      3.86 o 
  -3   5  15        0.04        9.12      5.73 o 
  -2   5  15        0.06       -6.47      4.32 o 
  -1   5  15        4.69        1.71      3.67 o 
   0   5  15        4.11        1.58      1.77 o 
   1   5  15       10.37        9.38      4.08 o 
   2   5  15        4.38        1.77      1.91 o 
   3   5  15        0.01        4.16      3.17 o 
   4   5  15        0.13        0.78      3.37 o 
   5   5  15        0.44        0.46      2.58 o 
   6   5  15        0.28        1.62      1.74 o 
   7   5  15        0.42       -2.42      2.93 o 
  -4   6  15       26.36       18.99      7.38 o 
  -3   6  15       20.04       22.08      8.31 o 
  -2   6  15        3.40       -3.88      3.38 o 
  -1   6  15        0.11       -5.98      3.98 o 
   0   6  15        0.01       -4.04      3.73 o 
   1   6  15        0.42        2.15      2.38 o 
   2   6  15        0.71       -0.37      2.69 o 
   3   6  15        0.43        4.39      3.87 o 
   4   6  15        6.69        4.73      3.12 o 
   5   6  15        4.23        6.49      4.38 o 
  -2   7  15       17.06       -0.29      4.08 o 
  -1   7  15       10.86        2.48      2.36 o 
   0   7  15        2.89      -10.06      7.24 o 
   1   7  15        1.78        2.15      5.16 o 
   2   7  15        2.20       12.36      8.49 o 
  -7   0  16        9.39       14.12      6.09 o 
  -6   0  16       18.85       24.02      7.39 o 
  -5   0  16       12.77        1.20      3.05 o 
  -4   0  16        8.99        9.67      4.13 o 
  -3   0  16        1.07        6.83      3.80 o 
  -2   0  16        0.02        0.93      1.35 o 
  -1   0  16       21.83       33.15      5.59 o 
   0   0  16       14.50       21.16      5.04 o 
   1   0  16        0.54        5.78      1.76 o 
   2   0  16        8.29       15.38      4.17 o 
   3   0  16       14.14       12.82      5.57 o 
   4   0  16        0.64        9.40      5.38 o 
   5   0  16       15.99       23.11      7.46 o 
   6   0  16        7.75        7.94      5.11 o 
   7   0  16        8.30       12.30      6.44 o 
   8   0  16        0.70       -1.18      3.24 o 
  -8   1  16        6.17        3.10      2.63 o 
  -7   1  16        0.02        2.54      2.05 o 
  -6   1  16        0.45        2.97      2.27 o 
  -5   1  16        1.65        0.80      3.31 o 
  -4   1  16        0.38        0.90      3.67 o 
  -3   1  16        8.47        2.38      1.69 o 
  -2   1  16       11.55       12.29      2.67 o 
  -1   1  16        8.44        3.38      1.59 o 
   0   1  16        4.77        4.47      2.62 o 
   1   1  16       28.21       34.54      4.37 o 
   2   1  16       19.53       21.14      4.06 o 
   3   1  16       10.92       11.66      3.05 o 
   4   1  16        2.17       -0.38      1.66 o 
   5   1  16        0.03       -0.89      2.41 o 
   6   1  16        0.35       -0.31      2.41 o 
   7   1  16        0.69        4.67      2.70 o 
   8   1  16        3.03       -0.02      3.09 o 
  -8   2  16        0.23        8.00      5.12 o 
  -7   2  16        0.95        1.54      1.91 o 
  -6   2  16        2.43        4.66      3.87 o 
  -5   2  16        0.53        7.91      5.34 o 
  -4   2  16        1.73       -9.81      6.54 o 
  -3   2  16       12.87       10.18      2.33 o 
  -2   2  16        9.58       11.34      2.31 o 
  -1   2  16        1.74        4.11      1.38 o 
   0   2  16        0.79        2.78      1.76 o 
   1   2  16        0.14        3.09     11.63 o 
   2   2  16        7.43       11.27      3.96 o 
   3   2  16        3.07        2.83      2.16 o 
   4   2  16        3.76        2.16      2.17 o 
   5   2  16        5.05        3.98      2.97 o 
   6   2  16        0.34       -3.37      2.67 o 
   7   2  16        0.00       -0.28      3.72 o 
   8   2  16        0.40        3.09      3.34 o 
  -7   3  16        2.89        6.48      5.28 o 
  -6   3  16        1.08        2.74      4.59 o 
  -5   3  16        1.42        2.22      3.33 o 
  -4   3  16        1.09        7.89      3.62 o 
  -3   3  16        0.79       -3.72      3.40 o 
  -2   3  16        0.59       -0.85      2.39 o 
  -1   3  16        3.97        2.59      2.58 o 
   0   3  16        0.20       -0.39      1.65 o 
   1   3  16        0.48        1.22      2.13 o 
   2   3  16        9.51       15.20      6.50 o 
   3   3  16        7.52        9.43      3.90 o 
   4   3  16        4.85        9.37      3.57 o 
   5   3  16        1.23        5.18      5.52 o 
   6   3  16        2.49        4.54      2.39 o 
   7   3  16        0.08        7.11      5.05 o 
  -6   4  16       13.35       12.03      5.65 o 
  -5   4  16        5.82       -0.18      2.57 o 
  -4   4  16        1.38       10.70      6.38 o 
  -3   4  16        0.37       -7.84      5.23 o 
  -2   4  16        3.44       -3.42      3.45 o 
  -1   4  16        1.74       -3.74      3.54 o 
   0   4  16        5.87        4.01      2.60 o 
   1   4  16        5.28        6.95      2.34 o 
   2   4  16       11.55       12.73      3.49 o 
   3   4  16        8.54       16.70      5.83 o 
   4   4  16        1.87       -0.22      1.29 o 
   5   4  16        4.01        7.86      3.97 o 
   6   4  16        8.67        6.61      5.01 o 
  -5   5  16        4.04       -1.14      2.68 o 
  -4   5  16        7.21       11.76      7.14 o 
  -3   5  16       25.75       30.85      5.80 o 
  -2   5  16        8.09        1.24      3.20 o 
  -1   5  16        0.00       -9.22      7.05 o 
   0   5  16        4.34        1.63      6.81 o 
   1   5  16        1.08        3.10      7.37 o 
   2   5  16        2.89        1.83      3.55 o 
   3   5  16        7.34       15.61      4.97 o 
   4   5  16        9.24        8.61      4.63 o 
   5   5  16        0.32       -1.36      1.68 o 
  -3   6  16        1.90       -3.57      6.64 o 
  -2   6  16       22.09       13.15      6.03 o 
  -1   6  16        5.10        1.06      2.77 o 
   0   6  16        1.48       -0.90      3.77 o 
   1   6  16        2.17        5.53      4.76 o 
   2   6  16        1.47       17.13      8.40 o 
  -7   1  17        0.81        0.27      2.57 o 
  -6   1  17        0.49       -1.42      3.53 o 
  -5   1  17        0.80       -8.40      6.21 o 
  -4   1  17        0.04       -2.60      3.47 o 
  -3   1  17        0.29        1.15      2.38 o 
  -2   1  17        0.50        0.85      1.92 o 
  -1   1  17        1.45        3.56      4.32 o 
   0   1  17        2.56       -0.18      1.30 o 
   1   1  17        6.89        6.83      1.50 o 
   2   1  17       37.42       38.22      5.59 o 
   3   1  17       28.62       28.40      5.87 o 
   4   1  17        5.39        7.06      3.38 o 
   5   1  17        1.62        1.83      3.96 o 
   6   1  17        3.17        1.68      3.02 o 
  -6   2  17        0.94        1.02      3.47 o 
  -5   2  17        0.34       -8.25      6.47 o 
  -4   2  17        0.72       -9.90      7.11 o 
  -3   2  17       12.27       16.73      6.57 o 
  -2   2  17       46.16       53.59     11.88 o 
  -1   2  17       25.09       21.85      8.44 o 
   0   2  17        3.28        8.66      5.49 o 
   1   2  17        1.88       15.28      8.22 o 
   2   2  17        1.05       -0.17      1.72 o 
   3   2  17        0.88        3.10      2.12 o 
   4   2  17        2.33       -1.11      1.76 o 
   5   2  17        5.18        8.39      4.29 o 
   6   2  17        1.27        0.53      1.90 o 
  -6   3  17        2.14        1.55      1.77 o 
  -5   3  17       10.31       14.39      5.90 o 
  -4   3  17        6.69       -4.25      5.67 o 
  -3   3  17        8.77        1.61      2.06 o 
  -2   3  17        0.92       -4.36      2.95 o 
  -1   3  17        8.02       14.16      4.36 o 
   0   3  17       15.43       21.49      5.39 o 
   1   3  17        2.91        9.76      4.08 o 
   2   3  17        0.35        0.80      7.51 o 
   3   3  17        3.46        5.34      6.90 o 
   4   3  17        9.57       13.03      6.60 o 
   5   3  17       11.22       17.40      4.23 o 
  -4   4  17        2.67        4.15      2.52 o 
  -3   4  17        0.86       -6.11      4.07 o 
  -2   4  17        1.83       -2.37      3.51 o 
  -1   4  17        5.73        8.36      3.17 o 
   0   4  17        4.42        6.18      3.84 o 
   1   4  17        0.80        9.11      4.03 o 
   2   4  17        2.20        8.84      6.35 o 
   3   4  17        7.66       19.87      5.47 o 
   4   4  17        4.80        3.75      3.14 o 
  -2   5  17        1.95       -5.73      5.13 o 
  -1   5  17        0.03       -3.29      3.94 o 
   0   5  17        0.02        1.31      4.01 o 
   1   5  17        2.13       13.05      6.61 o 
  -4   0  18       21.84       26.78      8.06 o 
  -3   0  18       28.67       33.28      9.01 o 
  -2   0  18        3.68       14.50      6.27 o 
  -1   0  18        1.57        7.15      5.78 o 
   0   0  18        1.54        5.28      3.04 o 
   1   0  18        1.85        5.84      3.65 o 
   2   0  18        5.49       10.50      8.46 o 
   3   0  18        6.06        3.97      3.18 o 
   4   0  18        0.05        2.05      2.59 o 
   5   0  18        0.50       -1.01      2.26 o 
  -5   1  18        1.61       -3.19      5.05 o 
  -4   1  18        0.02       -2.41      3.63 o 
  -3   1  18        1.77        2.53      2.76 o 
  -2   1  18        8.26       10.35      5.43 o 
  -1   1  18        4.07        4.07      3.14 o 
   0   1  18        2.56        2.06      4.62 o 
   1   1  18        1.51        2.29      2.85 o 
   2   1  18        0.03       -1.49      1.57 o 
   3   1  18        6.38        7.22      2.67 o 
   4   1  18        9.25        7.44      3.16 o 
  -4   2  18        0.07       -9.01      6.00 o 
  -3   2  18        0.37       -2.86      3.87 o 
  -2   2  18        1.64       -2.78      4.21 o 
  -1   2  18        0.45        3.68      5.43 o 
   0   2  18        0.05        9.87      6.58 o 
   1   2  18        0.08        4.03      7.46 o 
   2   2  18        0.00        0.31      1.21 o 
   3   2  18        3.07        0.32      4.06 o 
   4   2  18        0.59        5.42      2.83 o 
  -3   3  18        0.20       -3.68      5.13 o 
  -2   3  18        1.76       -2.70      4.32 o 
  -1   3  18        0.13        0.94      4.01 o 
   0   3  18        0.31       -2.44      2.57 o 
   1   3  18        3.32       17.23      8.89 o 
   2   3  18        0.51       -2.12      4.79 o 
   3   3  18        5.17        1.07      1.70 o 
                                                 
